# Supplementary material for: Proteomics of Nasonia vitripennis and the effects of native Wolbachia infection on N. vitripennis
Source: PeerJ. 2018 May 28;6:e4905. doi: 10.7717/peerj.4905 (PMC5978391; doi:10.7717/peerj.4905)
Supplement: Supplemental Information 3 [file peerj-06-4905-s003.xlsx]

## Sheet: Sheet1
Gene name	Primer sequences
wsp-F	TGGTCCAATAAGTGATGAAGAAAC
wsp-R	AAAAATTAAACGCTACTCCA
RPL13a-F	CTGCTCGTGGTCCTTTCCATTTTC
RPL13a-R	GCATCCTTGCCTCTTTGTGTCTTG
UBC-F	GAAGCGGATCAACAAGGAACT
UBC-R	GGACTGTCAGGTGGACCCATAAT
NV11606-F	ATTTCCACCAGCAGCATC
NV11606-R	TGTATCGACCGTAAGCACC
NV11923-F	TCTCGTGCAAACTCTACTGG
NV11923-R	ACCGTCACCTCGCCTAAC
SP6-F	AGGAGCCTTTCAACTTCG
SP6-R	CTGGGAGACCACCATAGC
NV11878-F	CCAGAACAAGGCGAGGAG
NV11878-R	CGTGATGGTAAGCGAGGC
NV18383-F	ATCGTTACTGCTGCTCAT
NV18383-R	CAGCCTTTGGAACTCTATT
NV16308-F	ATTGGGTTGTGGTGTATC
NV16308-R	TTGAATCGGTCTGGTATG
NV21224-PA-F	ACTGGGAACAGAAAGAAG
NV21224-PA-R	TTATGCCCGATTTCACTA
NV16743-F	CTGGAAGATAGAACTGTGAGA
NV16743-R	TTGACGCTTATCGCTGAG
NV10430-F	AGAAGATTACGATAGGCTGAG
NV10430-R	GATACTTGACCGCTTGGAT
NV15633-F	GAAGATTACGAACCTACCAAG
NV15633-R	CCATTGTTGCGACCTACT
NV13706-F	GGTGAGAGCGAGAACATC
NV13706-R	GTCCTGATTGGCGAACTT
NV14758-F	AGCGTATGCCTATGAACTC
NV14758-R	CGTGCCAATTCGTTGTATT
NV13603-F	CAGATCGCCGAGTTCAAG
NV13603-R	CTGTCCGTGTCCTTCATC
NV12583-F	GAAGGACAATGCGATGGA
NV12583-R	CTGGATCTTCTTCTGGAGTG
NV18120-F	ATGTGACGACTGAGAACCT
NV18120-R	TTGCCGCTGCTGAATATG
NV10830-F	GCTCACAACGCCATAATG
NV10830-R	ATGTCTTCTTGCTGCTCTT
NV13256-F	ATCAAGAACGCCGATATGC
NV13256-R	CCAACGATACAGTGCCAT
