# Supplementary material for: Proteomics of Nasonia vitripennis and the effects of native Wolbachia infection on N. vitripennis
Source: PeerJ. 2018 May 28;6:e4905. doi: 10.7717/peerj.4905 (PMC5978391; doi:10.7717/peerj.4905)
Supplement: Supplemental Information 5 [file peerj-06-4905-s005.xlsx]

## Sheet: TopBlastHits
Sequence name	Sequence desc.	Sequence length	Hit desc.	Hit ACC	E-Value	Similarity	Bit-Score	Alignment length	Positives
156536860	CG31997 CG31997-PA	158	gi|156536860|ref|XP_001604071.1|PREDICTED: hypothetical protein LOC100113619 [Nasonia vitripennis]	XP_001604071	9.28729e-108	100	315.849	158	158
156536866	Coatomer subunit epsilon	301	gi|156536866|ref|XP_001604632.1|PREDICTED: coatomer subunit epsilon-like [Nasonia vitripennis]	XP_001604632	0	100	617.846	301	301
156536897	CCHC-type zinc finger CG3800-like	155	gi|156536895|ref|XP_001607266.1|PREDICTED: CCHC-type zinc finger protein CG3800-like isoform 2 [Nasonia vitripennis] >gi|156536897|ref|XP_001607260.1| PREDICTED: CCHC-type zinc finger protein CG3800-like isoform 1 [Nasonia vitripennis] >gi|345479376|ref|XP_003423939.1| PREDICTED: CCHC-type zinc finger protein CG3800-like [Nasonia vitripennis]	XP_001607266	6.39832e-107	100	313.153	155	155
156536899	transcription factor BTF3 homolog 4-like	186	gi|156536899|ref|XP_001607323.1|PREDICTED: transcription factor BTF3 homolog 4-like [Nasonia vitripennis]	XP_001607323	4.78029e-129	100	372.089	186	186
156536919	60S ribosomal L4-like	431	gi|156536919|ref|XP_001608023.1|PREDICTED: 60S ribosomal protein L4-like [Nasonia vitripennis]	XP_001608023	0	100	870.152	431	431
156536927	3-hydroxyacyl- dehydrogenase type-2	255	gi|156536927|ref|XP_001608110.1|PREDICTED: 3-hydroxyacyl-CoA dehydrogenase type-2-like isoform 1 [Nasonia vitripennis]	XP_001608110	0	100	509.99	255	255
156536971	40S ribosomal S9-like	193	gi|156536971|ref|XP_001608270.1|PREDICTED: 40S ribosomal protein S9-like [Nasonia vitripennis]	XP_001608270	5.76547e-134	100	385.185	193	193
156536997	histone H2A-like	124	gi|156536997|ref|XP_001608288.1|PREDICTED: histone H2A-like [Nasonia vitripennis]	XP_001608288	1.13016e-81	100	246.899	124	124
156537021	integrin-linked kinase-like	449	gi|156537021|ref|XP_001608305.1|PREDICTED: integrin-linked protein kinase-like [Nasonia vitripennis]	XP_001608305	0	100	929.472	449	449
156537101	T-complex 1 subunit delta-like	530	gi|156537101|ref|XP_001602691.1|PREDICTED: T-complex protein 1 subunit delta-like [Nasonia vitripennis]	XP_001602691	0	100	1078.93	530	530
156537109	10-formyltetrahydrofolate dehydrogenase	902	gi|156537109|ref|XP_001602871.1|PREDICTED: aldehyde dehydrogenase family 1 member L1-like [Nasonia vitripennis]	XP_001602871	0	100	1866.28	902	902
156537211	purine nucleoside phosphorylase-like	323	gi|156537211|ref|XP_001604902.1|PREDICTED: purine nucleoside phosphorylase-like [Nasonia vitripennis]	XP_001604902	0	100	676.396	323	323
156537243	PREDICTED: protein disulfide-isomerase-like	496	gi|156537243|ref|XP_001605359.1|PREDICTED: protein disulfide-isomerase-like [Nasonia vitripennis]	XP_001605359	0	100	1005.74	496	496
156537301	phospholipase A-2-activating -like	766	gi|156537301|ref|XP_001606082.1|PREDICTED: phospholipase A-2-activating protein-like [Nasonia vitripennis]	XP_001606082	0	100	1585.08	766	766
156537474	nuclear pore complex Nup93-like	809	gi|156537474|ref|XP_001607183.1|PREDICTED: nuclear pore complex protein Nup93-like [Nasonia vitripennis]	XP_001607183	0	100	1681.77	809	809
156537626	translation initiation factor 2 gamma subunit	473	gi|156537626|ref|XP_001607783.1|PREDICTED: eukaryotic translation initiation factor 2 subunit 3, Y-linked-like [Nasonia vitripennis]	XP_001607783	0	100	960.288	473	473
156537666	chymotrypsin-2 isoform 1	248	gi|156537666|ref|XP_001607862.1|PREDICTED: chymotrypsin-2 isoform 1 [Nasonia vitripennis]	XP_001607862	0	100	515.768	248	248
156537721	phenylalanyl-tRNA synthetase alpha chain B-like	702	gi|156537721|ref|XP_001608262.1|PREDICTED: phenylalanyl-tRNA synthetase alpha chain-like [Nasonia vitripennis]	XP_001608262	0	100	1454.88	702	702
156537747	adenylosuccinate lyase-like	481	gi|156537747|ref|XP_001607992.1|PREDICTED: adenylosuccinate lyase-like [Nasonia vitripennis]	XP_001607992	0	100	1006.13	481	481
156537864	histone -like	130	gi|156537864|ref|XP_001608107.1|PREDICTED: histone H2B-like [Nasonia vitripennis]	XP_001608107	4.75236e-86	100	258.455	130	130
156537898	histone -like	124	gi|156537898|ref|XP_001608287.1|PREDICTED: histone H2B.1/H2B.2-like [Nasonia vitripennis]	XP_001608287	3.40126e-82	100	248.054	124	124
156537922	PREDICTED: phosphoglucomutase-like	563	gi|156537922|ref|XP_001608147.1|PREDICTED: phosphoglucomutase-like [Nasonia vitripennis]	XP_001608147	0	100	1150.58	563	563
156537958	globin 1	170	gi|156537958|ref|XP_001608300.1|PREDICTED: globin-like [Nasonia vitripennis]	XP_001608300	9.16237e-123	100	354.755	170	170
156538032	Thymosin beta-4	131	gi|156538032|ref|XP_001603735.1|PREDICTED: hypothetical protein LOC100113623 [Nasonia vitripennis]	XP_001603735	3.52235e-87	100	261.151	131	131
156538074	dihydropteridine reductase-like	237	gi|156538074|ref|XP_001607543.1|PREDICTED: dihydropteridine reductase-like [Nasonia vitripennis]	XP_001607543	1.34835e-169	100	479.174	237	237
156538110	nascent polypeptide-associated complex subunit alpha-like	211	gi|156538110|ref|XP_001608212.1|PREDICTED: nascent polypeptide-associated complex subunit alpha-like isoform 1 [Nasonia vitripennis] >gi|345491829|ref|XP_003426718.1| PREDICTED: nascent polypeptide-associated complex subunit alpha-like isoform 2 [Nasonia vitripennis]	XP_001608212	2.22761e-146	100	417.927	211	211
156538136	Proteasome subunit alpha type-2	234	gi|156538136|ref|XP_001608256.1|PREDICTED: proteasome subunit alpha type-2-like [Nasonia vitripennis]	XP_001608256	1.3451e-173	100	488.804	234	234
156538178	mitochondrial-like	413	gi|156538178|ref|XP_001601025.1|PREDICTED: aminomethyltransferase, mitochondrial-like [Nasonia vitripennis]	XP_001601025	0	100	850.892	413	413
156538224	gamma-interferon-inducible lysosomal thiol reductase-like	218	gi|156538224|ref|XP_001602519.1|PREDICTED: gamma-interferon-inducible-lysosomal thiol reductase-like [Nasonia vitripennis]	XP_001602519	6.37546e-159	100	450.284	218	218
156538313	apolipophorins isoform 1	3385	gi|156538313|ref|XP_001604024.1|PREDICTED: apolipophorins [Nasonia vitripennis]	XP_001604024	0	100	6941.28	3385	3385
156538338	serine threonine- phosphatase PP1-beta catalytic subunit-like isoform 1	329	gi|156538338|ref|XP_001604472.1|PREDICTED: serine/threonine-protein phosphatase PP1-beta catalytic subunit-like isoform 1 [Nasonia vitripennis]	XP_001604472	0	100	684.1	329	329
156538557	methenyltetrahydrofolate synthase domain-containing -like	606	gi|156538557|ref|XP_001607418.1|PREDICTED: methenyltetrahydrofolate synthase domain-containing protein [Nasonia vitripennis]	XP_001607418	0	100	1219.53	606	606
156538581	probable glutaminyl-tRNA synthetase	772	gi|156538581|ref|XP_001607476.1|PREDICTED: probable glutaminyl-tRNA synthetase [Nasonia vitripennis]	XP_001607476	0	100	1602.42	772	772
156538601	uncharacterized family 31 glucosidase KIAA1161-like	652	gi|156538601|ref|XP_001607552.1|PREDICTED: uncharacterized family 31 glucosidase KIAA1161-like [Nasonia vitripennis]	XP_001607552	0	100	1349.73	652	652
156538681	adenylate kinase mitochondrial-like	249	gi|156538681|ref|XP_001607764.1|PREDICTED: adenylate kinase 2, mitochondrial [Nasonia vitripennis]	XP_001607764	0	100	512.686	249	249
156538711	flightin-like isoform 1	155	gi|156538711|ref|XP_001607812.1|PREDICTED: flightin [Nasonia vitripennis]	XP_001607812	2.59408e-109	100	319.316	155	155
156538805	PREDICTED: hypothetical protein LOC100124103	483	gi|156538805|ref|XP_001607955.1|PREDICTED: hypothetical protein LOC100124103 [Nasonia vitripennis]	XP_001607955	0	100	1001.89	483	483
156538923	muscle-specific 20-like	182	gi|156538923|ref|XP_001599128.1|PREDICTED: muscle-specific protein 20-like [Nasonia vitripennis]	XP_001599128	5.7344e-131	100	376.711	182	182
156539529	probable isocitrate dehydrogenase [NAD] subunit mitochondrial-like	359	gi|156539529|ref|XP_001599066.1|PREDICTED: probable isocitrate dehydrogenase [NAD] subunit alpha, mitochondrial-like [Nasonia vitripennis]	XP_001599066	0	100	746.888	359	359
156539833	MD-2-related lipid-recognition -like	128	gi|156539833|ref|XP_001600606.1|PREDICTED: MD-2-related lipid-recognition protein-like, partial [Nasonia vitripennis]	XP_001600606	5.86015e-89	100	265.388	128	128
156539987	actin 87C-like	258	gi|156539987|ref|XP_001599513.1|PREDICTED: beta-centractin-like [Nasonia vitripennis]	XP_001599513	0	100	537.724	258	258
156540011	troponin isoform 1-like	108	gi|156540011|ref|XP_001599938.1|PREDICTED: troponin C, isoform 1-like [Nasonia vitripennis]	XP_001599938	2.40934e-71	100	219.164	108	108
156540059	Cat eye syndrome critical region 5	721	gi|156540059|ref|XP_001599613.1|PREDICTED: hypothetical protein LOC100114674, partial [Nasonia vitripennis]	XP_001599613	0	100	1501.49	721	721
156540304	glycerol-3-phosphate mitochondrial-like isoform 1	719	gi|156540304|ref|XP_001599125.1|PREDICTED: glycerol-3-phosphate dehydrogenase, mitochondrial-like isoform 1 [Nasonia vitripennis]	XP_001599125	0	100	1496.1	719	719
156540365	probable pyruvate dehydrogenase E1 component subunit mitochondrial-like isoform 1	177	gi|156540365|ref|XP_001602168.1|PREDICTED: probable pyruvate dehydrogenase E1 component subunit alpha, mitochondrial-like [Nasonia vitripennis]	XP_001602168	1.48477e-129	100	372.474	177	177
156540437	Soluble NSF attachment	241	gi|156540437|ref|XP_001599153.1|PREDICTED: soluble NSF attachment protein-like [Nasonia vitripennis]	XP_001599153	2.85057e-177	100	498.819	241	241
156540588	cytochrome c oxidase subunit VIIa	119	gi|156540588|ref|XP_001599250.1|PREDICTED: hypothetical protein LOC100115623 isoform 1 [Nasonia vitripennis]	XP_001599250	6.33035e-80	100	241.891	119	119
156540674	40S ribosomal S5	215	gi|345489811|ref|XP_003426238.1|PREDICTED: 40S ribosomal protein S5a-like isoform 2 [Nasonia vitripennis]	XP_003426238	1.61349e-157	100	447.203	215	215
156540778	chitinase Idgf4-like	437	gi|156540778|ref|XP_001599305.1|PREDICTED: chitinase-like protein Idgf4-like [Nasonia vitripennis]	XP_001599305	0	100	903.279	437	437
156540814	ADP-ribosylation factor 1	182	gi|66549728|ref|XP_392990.2|PREDICTED: ADP-ribosylation factor 1-like isoform 1 [Apis mellifera] >gi|156540814|ref|XP_001599092.1| PREDICTED: ADP-ribosylation factor 1-like [Nasonia vitripennis] >gi|328791014|ref|XP_003251503.1| PREDICTED: ADP-ribosylation factor 1-like [Apis mellifera] >gi|340715746|ref|XP_003396370.1| PREDICTED: ADP-ribosylation factor 1-like [Bombus terrestris] >gi|340715748|r…	XP_392990	1.14205e-130	100	375.941	182	182
156540958	PREDICTED: hypothetical protein LOC100116625	247	gi|156540958|ref|XP_001601073.1|PREDICTED: hypothetical protein LOC100116625 [Nasonia vitripennis]	XP_001601073	6.00141e-163	100	462.996	247	247
156541034	elongation factor mitochondrial-like	748	gi|156541034|ref|XP_001603184.1|PREDICTED: elongation factor G, mitochondrial-like [Nasonia vitripennis]	XP_001603184	0	100	1552.34	748	748
156541054	clone 205-like isoform 1	376	gi|66509780|ref|XP_623619.1|PREDICTED: actin, clone 205-like isoform 1 [Apis mellifera] >gi|66509785|ref|XP_623694.1| PREDICTED: actin, clone 205-like isoform 2 [Apis mellifera] >gi|66509793|ref|XP_623826.1| PREDICTED: actin, clone 205-like isoform 1 [Apis mellifera] >gi|156541054|ref|XP_001601342.1| PREDICTED: actin, clone 205-like isoform 1 [Nasonia vitripennis] >gi|328790797|ref|XP_003251463.1…	XP_623619	0	100	787.334	376	376
156541090	tubulin beta-1 chain-like	447	gi|156541090|ref|XP_001600234.1|PREDICTED: tubulin beta-2 chain-like isoform 1 [Nasonia vitripennis]	XP_001600234	0	100	940.643	447	447
156541150	60S acidic ribosomal P2-like	113	gi|156541150|ref|XP_001601398.1|PREDICTED: 60S acidic ribosomal protein P2-like [Nasonia vitripennis]	XP_001601398	8.71336e-71	100	218.394	113	113
156541477	phosphoenolpyruvate carboxykinase [GTP]-like	726	gi|156541477|ref|XP_001600227.1|PREDICTED: phosphoenolpyruvate carboxykinase [GTP]-like [Nasonia vitripennis]	XP_001600227	0	100	1507.66	726	726
156541508	proliferation-associated 2G4-like	306	gi|156541508|ref|XP_001599780.1|PREDICTED: proliferation-associated protein 2G4-like [Nasonia vitripennis]	XP_001599780	0	100	630.943	306	306
156541524	Mitochondrial intermediate peptidase	693	gi|156541524|ref|XP_001603492.1|PREDICTED: mitochondrial intermediate peptidase-like [Nasonia vitripennis]	XP_001603492	0	100	1454.11	693	693
156541540	isochorismatase domain-containing mitochondrial-like	192	gi|156541540|ref|XP_001600406.1|PREDICTED: isochorismatase domain-containing protein 2, mitochondrial-like [Nasonia vitripennis]	XP_001600406	5.75836e-139	100	397.512	192	192
156541578	xaa-Pro aminopeptidase 1-like	617	gi|156541578|ref|XP_001599945.1|PREDICTED: xaa-Pro aminopeptidase 1-like [Nasonia vitripennis]	XP_001599945	0	100	1288.86	617	617
156541730	40S ribosomal S6-like	251	gi|156541730|ref|XP_001599702.1|PREDICTED: 40S ribosomal protein S6-like [Nasonia vitripennis]	XP_001599702	1.14693e-179	100	505.753	251	251
156541876	PREDICTED: hypothetical protein LOC100115890	410	gi|156541876|ref|XP_001600484.1|PREDICTED: hypothetical protein LOC100115890 [Nasonia vitripennis]	XP_001600484	0	100	853.203	410	410
156541992	10 kDa heat shock mitochondrial-like	104	gi|156541992|ref|XP_001599992.1|PREDICTED: 10 kDa heat shock protein, mitochondrial-like [Nasonia vitripennis]	XP_001599992	2.66911e-66	100	206.068	104	104
156542074	PREDICTED: hypothetical protein LOC100118196 isoform 1	483	gi|156542074|ref|XP_001602230.1|PREDICTED: hypothetical protein LOC100118196 isoform 1 [Nasonia vitripennis]	XP_001602230	0	100	964.14	483	483
156542191	elongation factor 1-alpha-like	461	gi|156542191|ref|XP_001600781.1|PREDICTED: elongation factor 1-alpha-like [Nasonia vitripennis]	XP_001600781	0	100	951.044	461	461
156542285	alcohol dehydrogenase [NADP+] A-like	388	gi|156542285|ref|XP_001602440.1|PREDICTED: alcohol dehydrogenase [NADP+] B-like [Nasonia vitripennis]	XP_001602440	0	100	803.512	388	388
156542295	hypothetical conserved	91	gi|156542295|ref|XP_001604887.1|PREDICTED: hypothetical protein LOC100113951 [Nasonia vitripennis]	XP_001604887	1.76113e-61	100	192.971	91	91
156542436	beta-ureidopropionase-like	378	gi|156542436|ref|XP_001599772.1|PREDICTED: beta-ureidopropionase-like [Nasonia vitripennis]	XP_001599772	0	100	790.415	378	378
156542470	PREDICTED: protein NipSnap-like	283	gi|156542470|ref|XP_001599415.1|PREDICTED: protein NipSnap-like [Nasonia vitripennis]	XP_001599415	0	100	596.66	283	283
156542476	aliphatic nitrilase	388	gi|156542476|ref|XP_001599672.1|PREDICTED: beta-ureidopropionase-like [Nasonia vitripennis]	XP_001599672	0	100	811.216	388	388
156542482	eukaryotic translation initiation factor 3 subunit M-like	392	gi|156542482|ref|XP_001600090.1|PREDICTED: eukaryotic translation initiation factor 3 subunit M-like [Nasonia vitripennis]	XP_001600090	0	100	810.831	392	392
156542484	ADP-ribosylation factor 1-like	180	gi|156542484|ref|XP_001599639.1|PREDICTED: ADP-ribosylation factor-like protein 1-like [Nasonia vitripennis]	XP_001599639	2.37831e-128	100	369.777	180	180
156542546	transport Sec61 subunit alpha isoform 2-like	476	gi|156542546|ref|XP_001599253.1|PREDICTED: protein transport protein Sec61 subunit alpha isoform 2-like [Nasonia vitripennis]	XP_001599253	0	100	962.6	476	476
156542548	endoplasmin-like isoform 1	790	gi|156542548|ref|XP_001599282.1|PREDICTED: endoplasmin-like [Nasonia vitripennis]	XP_001599282	0	100	1611.66	790	790
156542554	aminoacylase-1-like	401	gi|156542554|ref|XP_001599353.1|PREDICTED: aminoacylase-1-like [Nasonia vitripennis]	XP_001599353	0	100	839.336	401	401
156542568	V-type proton ATPase subunit D 1-like	248	gi|156542568|ref|XP_001600508.1|PREDICTED: V-type proton ATPase subunit D 1-like [Nasonia vitripennis]	XP_001600508	3.09465e-176	100	496.893	248	248
156542598	mitochondrial-like	251	gi|156542598|ref|XP_001604129.1|PREDICTED: protein ETHE1, mitochondrial-like [Nasonia vitripennis]	XP_001604129	0	100	526.939	251	251
156542727	innexin inx2-like	332	gi|156542727|ref|XP_001604034.1|PREDICTED: innexin inx2-like [Nasonia vitripennis]	XP_001604034	0	100	681.404	332	332
156542755	seleno M-like	117	gi|156542755|ref|XP_001600851.1|PREDICTED: selenoprotein M-like [Nasonia vitripennis]	XP_001600851	1.78035e-79	100	240.736	117	117
156542759	60S ribosomal L34	119	gi|156542759|ref|XP_001601949.1|PREDICTED: 60S ribosomal protein L34-like isoform 2 [Nasonia vitripennis]	XP_001601949	3.40235e-77	100	234.958	119	119
156542763	cofilin actin-depolymerizing factor homolog	148	gi|156542763|ref|XP_001602492.1|PREDICTED: cofilin/actin-depolymerizing factor homolog [Nasonia vitripennis]	XP_001602492	1.15865e-103	100	304.679	148	148
156542773	40S ribosomal S19a-like	154	gi|156542773|ref|XP_001602816.1|PREDICTED: 40S ribosomal protein S19a-like [Nasonia vitripennis]	XP_001602816	3.31766e-108	100	316.62	154	154
156542793	probable 26S proteasome non-ATPase regulatory subunit 3-like	497	gi|156542793|ref|XP_001605959.1|PREDICTED: probable 26S proteasome non-ATPase regulatory subunit 3-like [Nasonia vitripennis]	XP_001605959	0	100	1025	497	497
156542799	PROF_APIME ame: Full=Profilin	126	gi|156542799|ref|XP_001607402.1|PREDICTED: profilin-like [Nasonia vitripennis]	XP_001607402	1.84334e-86	100	259.225	126	126
156542803	lysyl-tRNA synthetase-like	585	gi|156542803|ref|XP_001607568.1|PREDICTED: lysyl-tRNA synthetase-like [Nasonia vitripennis]	XP_001607568	0	100	1214.52	585	585
156542807	importin beta-3	1096	gi|156542807|ref|XP_001607590.1|PREDICTED: importin-5-like [Nasonia vitripennis]	XP_001607590	0	100	2266.89	1096	1096
156542821	GTP-binding 128up	367	gi|156542821|ref|XP_001607996.1|PREDICTED: GTP-binding protein 128up-like [Nasonia vitripennis]	XP_001607996	0	100	753.436	367	367
156542863	40S ribosomal S4-like	262	gi|156542863|ref|XP_001599933.1|PREDICTED: 40S ribosomal protein S4-like [Nasonia vitripennis]	XP_001599933	0	100	535.798	262	262
156542873	spermine synthase-like	366	gi|156542873|ref|XP_001600632.1|PREDICTED: spermine synthase-like [Nasonia vitripennis]	XP_001600632	0	100	757.288	366	366
156542911	proteasome subunit beta type-4-like	262	gi|156542911|ref|XP_001601321.1|PREDICTED: proteasome subunit beta type-4-like [Nasonia vitripennis]	XP_001601321	0	100	547.74	262	262
156542913	probable chitinase 2-like	461	gi|156542913|ref|XP_001601382.1|PREDICTED: probable chitinase 2-like [Nasonia vitripennis]	XP_001601382	0	100	967.222	461	461
156542991	troponin C-like	150	gi|156542991|ref|XP_001606710.1|PREDICTED: troponin C, isoform 1-like isoform 1 [Nasonia vitripennis]	XP_001606710	1.32539e-100	100	296.975	150	150
156543012	aromatic-L-amino-acid decarboxylase-like	481	gi|156543012|ref|XP_001603679.1|PREDICTED: aromatic-L-amino-acid decarboxylase-like [Nasonia vitripennis]	XP_001603679	0	100	1000.73	481	481
156543062	maltase 1-like	590	gi|156543062|ref|XP_001604688.1|PREDICTED: maltase 2 [Nasonia vitripennis]	XP_001604688	0	100	1222.99	590	590
156543140	multifunctional ADE2-like	421	gi|156543140|ref|XP_001607772.1|PREDICTED: multifunctional protein ADE2-like [Nasonia vitripennis]	XP_001607772	0	100	871.692	421	421
156543249	PREDICTED: exportin-2-like	967	gi|156543249|ref|XP_001606668.1|PREDICTED: exportin-2-like [Nasonia vitripennis]	XP_001606668	0	100	1992.24	967	967
156543324	tubulin beta-1 chain-like	448	gi|156543324|ref|XP_001606290.1|PREDICTED: tubulin beta-1 chain-like [Nasonia vitripennis]	XP_001606290	0	100	934.095	448	448
156543328	40S ribosomal S28-like	65	gi|156543328|ref|XP_001606958.1|PREDICTED: 40S ribosomal protein S28-like [Nasonia vitripennis]	XP_001606958	2.0663e-36	100	127.102	65	65
156543342	60S acidic ribosomal P0-like	316	gi|156543342|ref|XP_001607606.1|PREDICTED: 60S acidic ribosomal protein P0-like [Nasonia vitripennis]	XP_001607606	0	100	640.958	316	316
156543362	phospholipid hydroperoxide glutathione mitochondrial-like	207	gi|156543362|ref|XP_001608132.1|PREDICTED: phospholipid hydroperoxide glutathione peroxidase, mitochondrial-like [Nasonia vitripennis]	XP_001608132	4.7552e-152	100	432.18	207	207
156543366	S-methyl-5 -thioadenosine phosphorylase-like	283	gi|156543366|ref|XP_001608215.1|PREDICTED: putative S-methyl-5'-thioadenosine phosphorylase-like isoform 1 [Nasonia vitripennis]	XP_001608215	0	100	589.341	283	283
156543370	Electron transfer flavo subunit beta	253	gi|156543370|ref|XP_001608218.1|PREDICTED: electron transfer flavoprotein subunit beta-like [Nasonia vitripennis]	XP_001608218	0	100	508.834	253	253
156543632	dihydropyrimidine dehydrogenase [NADP+]-like	1025	gi|156543632|ref|XP_001604620.1|PREDICTED: dihydropyrimidine dehydrogenase [NADP+]-like [Nasonia vitripennis]	XP_001604620	0	100	2119.74	1025	1025
156543654	proteasome subunit beta type-7	277	gi|156543654|ref|XP_001607442.1|PREDICTED: proteasome subunit beta type-7 [Nasonia vitripennis]	XP_001607442	0	100	573.548	277	277
156543683	glutamate--cysteine ligase catalytic subunit-like	636	gi|156543683|ref|XP_001605407.1|PREDICTED: glutamate--cysteine ligase catalytic subunit-like [Nasonia vitripennis]	XP_001605407	0	100	1330.47	636	636
156543734	60S ribosomal L14-like	156	gi|156543734|ref|XP_001607874.1|PREDICTED: 60S ribosomal protein L14-like [Nasonia vitripennis]	XP_001607874	2.61375e-106	100	311.997	156	156
156543740	Tripeptidyl-peptidase 2	1268	gi|156543740|ref|XP_001605962.1|PREDICTED: tripeptidyl-peptidase 2-like isoform 1 [Nasonia vitripennis]	XP_001605962	0	100	2643.61	1268	1268
156543768	UTP--glucose-1-phosphate uridylyltransferase-like	510	gi|156543768|ref|XP_001606199.1|PREDICTED: UTP--glucose-1-phosphate uridylyltransferase-like isoform 1 [Nasonia vitripennis]	XP_001606199	0	100	1046.96	510	510
156543923	F-actin-capping subunit alpha-like	289	gi|156543923|ref|XP_001607161.1|PREDICTED: F-actin-capping protein subunit alpha-like [Nasonia vitripennis]	XP_001607161	0	100	606.675	289	289
156543963	up-regulated during skeletal muscle growth 5-like	54	gi|156543963|ref|XP_001603436.1|PREDICTED: up-regulated during skeletal muscle growth protein 5-like [Nasonia vitripennis]	XP_001603436	5.74283e-30	100	109.768	54	54
156543987	60S ribosomal L10-like	218	gi|156543987|ref|XP_001606733.1|PREDICTED: 60S ribosomal protein L10 isoform 1 [Nasonia vitripennis]	XP_001606733	3.36009e-160	100	453.751	218	218
156544101	abhydrolase domain-containing 11-like	311	gi|156544101|ref|XP_001605620.1|PREDICTED: abhydrolase domain-containing protein 11-like [Nasonia vitripennis]	XP_001605620	0	100	643.654	311	311
156544155	39S ribosomal mitochondrial-like	296	gi|156544155|ref|XP_001606134.1|PREDICTED: 39S ribosomal protein L15, mitochondrial-like [Nasonia vitripennis]	XP_001606134	0	100	614.379	296	296
156544263	60S ribosomal L11-like	195	gi|156544263|ref|XP_001607270.1|PREDICTED: 60S ribosomal protein L11-like [Nasonia vitripennis]	XP_001607270	4.25198e-140	100	400.593	195	195
156544490	serine threonine- phosphatase PP1-gamma catalytic subunit-like isoform 1	328	gi|156544490|ref|XP_001602738.1|PREDICTED: serine/threonine-protein phosphatase alpha-1 isoform-like isoform 1 [Nasonia vitripennis]	XP_001602738	0	100	680.633	328	328
156544506	28S ribosomal mitochondrial-like	90	gi|156544506|ref|XP_001605248.1|PREDICTED: hypothetical protein LOC100117455 [Nasonia vitripennis]	XP_001605248	1.29011e-56	100	180.259	90	90
156544510	rRNA 2 -O-methyltransferase fibrillarin-like	326	gi|156544510|ref|XP_001605723.1|PREDICTED: rRNA 2'-O-methyltransferase fibrillarin-like [Nasonia vitripennis]	XP_001605723	0	100	630.943	326	326
156544518	bis(5 -nucleosyl)-tetraphosphatase [asymmetrical]-like	144	gi|156544518|ref|XP_001607019.1|PREDICTED: bis(5'-nucleosyl)-tetraphosphatase [asymmetrical]-like [Nasonia vitripennis]	XP_001607019	1.31903e-103	100	303.908	144	144
156544526	malignant T cell-amplified sequence 1-like	182	gi|156544526|ref|XP_001607296.1|PREDICTED: malignant T cell-amplified sequence 1-like [Nasonia vitripennis]	XP_001607296	5.28619e-132	100	379.022	182	182
156544528	60S ribosomal L18a-like	177	gi|156544528|ref|XP_001607320.1|PREDICTED: 60S ribosomal protein L18a-like isoform 1 [Nasonia vitripennis]	XP_001607320	8.12562e-128	100	368.237	177	177
156544530	membrane-associated progesterone receptor component 2-like	195	gi|156544530|ref|XP_001607638.1|PREDICTED: membrane-associated progesterone receptor component 2-like [Nasonia vitripennis]	XP_001607638	1.75179e-138	100	396.741	195	195
156544544	proteasome subunit alpha type-6-like	246	gi|156544544|ref|XP_001607854.1|PREDICTED: proteasome subunit alpha type-6-like [Nasonia vitripennis]	XP_001607854	0	100	510.375	246	246
156544556	apolipo D-like	278	gi|156544556|ref|XP_001600276.1|PREDICTED: apolipoprotein D-like [Nasonia vitripennis]	XP_001600276	0	100	581.252	278	278
156544606	eukaryotic translation initiation factor 3 subunit H-like	337	gi|156544606|ref|XP_001602203.1|PREDICTED: eukaryotic translation initiation factor 3 subunit H-like [Nasonia vitripennis]	XP_001602203	0	100	700.664	337	337
156544718	thioredoxin-related transmembrane 1-like	282	gi|156544718|ref|XP_001605724.1|PREDICTED: thioredoxin-related transmembrane protein 1-like [Nasonia vitripennis]	XP_001605724	0	100	576.63	282	282
156544792	low molecular weight phosphotyrosine phosphatase-like	156	gi|156544792|ref|XP_001606349.1|PREDICTED: low molecular weight phosphotyrosine protein phosphatase [Nasonia vitripennis]	XP_001606349	1.24922e-111	100	325.479	156	156
156544881	2-oxoisovalerate dehydrogenase subunit mitochondrial-like	417	gi|156544881|ref|XP_001607178.1|PREDICTED: 2-oxoisovalerate dehydrogenase subunit alpha, mitochondrial-like [Nasonia vitripennis]	XP_001607178	0	100	874.004	417	417
156544887	myophilin-like isoform X1	188	gi|156544887|ref|XP_001607864.1|PREDICTED: myophilin-like [Nasonia vitripennis]	XP_001607864	1.68727e-136	100	390.963	188	188
156544931	lissencephaly-1 homolog	410	gi|156544931|ref|XP_001603881.1|PREDICTED: lissencephaly-1 homolog [Nasonia vitripennis]	XP_001603881	0	100	852.818	410	410
156544938	40S ribosomal S15a	130	gi|156544938|ref|XP_001607263.1|PREDICTED: 40S ribosomal protein S15a-like [Nasonia vitripennis]	XP_001607263	9.92412e-90	100	267.7	130	130
156544942	superoxide dismutase [Mn] mitochondrial-like	220	gi|156544942|ref|XP_001607380.1|PREDICTED: superoxide dismutase [Mn] 1, mitochondrial-like [Nasonia vitripennis]	XP_001607380	2.50827e-163	100	461.84	220	220
156544986	clathrin heavy chain-like	1680	gi|156544986|ref|XP_001607995.1|PREDICTED: clathrin heavy chain-like isoform 1 [Nasonia vitripennis] >gi|345481953|ref|XP_003424493.1| PREDICTED: clathrin heavy chain-like isoform 2 [Nasonia vitripennis]	XP_001607995	0	100	3502.99	1680	1680
156544994	26S protease regulatory subunit 8-like	405	gi|156544994|ref|XP_001608055.1|PREDICTED: 26S protease regulatory subunit 8-like [Nasonia vitripennis]	XP_001608055	0	100	825.854	405	405
156545002	dolichyl-diphosphooligosaccharide-- glycosyltransferase 48 kDa subunit-like	435	gi|156545002|ref|XP_001608116.1|PREDICTED: dolichyl-diphosphooligosaccharide--protein glycosyltransferase 48 kDa subunit-like [Nasonia vitripennis]	XP_001608116	0	100	896.73	435	435
156545100	CD63 antigen-like	240	gi|156545100|ref|XP_001601690.1|PREDICTED: CD63 antigen-like [Nasonia vitripennis]	XP_001601690	8.78439e-172	100	484.952	240	240
156545161	hexaprenyldihydroxybenzoate mitochondrial-like	289	gi|156545161|ref|XP_001603088.1|PREDICTED: hexaprenyldihydroxybenzoate methyltransferase, mitochondrial-like [Nasonia vitripennis]	XP_001603088	0	100	598.971	289	289
156545231	maltase 1-like	570	gi|156545231|ref|XP_001604459.1|PREDICTED: maltase 1-like [Nasonia vitripennis]	XP_001604459	0	100	1186.4	570	570
156545259	4-aminobutyrate mitochondrial-like	490	gi|156545259|ref|XP_001607115.1|PREDICTED: 4-aminobutyrate aminotransferase, mitochondrial-like [Nasonia vitripennis]	XP_001607115	0	100	1028.47	490	490
156545271	probable aminoacyl tRNA synthase complex-interacting multifunctional 2-like isoform 1	308	gi|156545271|ref|XP_001605106.1|PREDICTED: aminoacyl tRNA synthase complex-interacting multifunctional protein 2-like isoform 1 [Nasonia vitripennis]	XP_001605106	0	100	627.091	308	308
156545412	FAS-associated factor 2-B-like	433	gi|156545412|ref|XP_001606512.1|PREDICTED: FAS-associated factor 2-B-like isoform 1 [Nasonia vitripennis]	XP_001606512	0	100	899.042	433	433
156545511	SUMO-activating enzyme subunit 1-like	330	gi|156545511|ref|XP_001607101.1|PREDICTED: SUMO-activating enzyme subunit 1-like [Nasonia vitripennis]	XP_001607101	0	100	685.256	330	330
156545547	ribosomal L23	140	gi|66558956|ref|XP_392812.2|PREDICTED: 60S ribosomal protein L23 [Apis mellifera] >gi|156545547|ref|XP_001605069.1| PREDICTED: 60S ribosomal protein L23-like [Nasonia vitripennis] >gi|380028209|ref|XP_003697800.1| PREDICTED: 60S ribosomal protein L23-like [Apis florea] >gi|383854692|ref|XP_003702854.1| PREDICTED: 60S ribosomal protein L23-like [Megachile rotundata] >gi|62083503|gb|AAX62476.1| rib…	XP_392812	3.81465e-94	100	279.641	140	140
156545571	proteasome subunit alpha type-1-like	285	gi|156545571|ref|XP_001607375.1|PREDICTED: proteasome subunit alpha type-1-like [Nasonia vitripennis]	XP_001607375	0	100	594.734	285	285
156545575	heat shock beta-1-like isoform 1	190	gi|156545575|ref|XP_001607669.1|PREDICTED: heat shock protein beta-6-like isoform 1 [Nasonia vitripennis] >gi|226442061|gb|ACO57620.1| small heat shock protein [Pteromalus puparum] >gi|343488866|gb|AEM45800.1| small heat shock protein [Pteromalus puparum]	XP_001607669	6.36169e-137	100	392.119	190	190
156545687	vacuolar sorting-associated 35-like	799	gi|156545687|ref|XP_001604419.1|PREDICTED: vacuolar protein sorting-associated protein 35-like [Nasonia vitripennis]	XP_001604419	0	100	1650.18	799	799
156545726	26S proteasome non-ATPase regulatory subunit 5-like	504	gi|156545726|ref|XP_001605001.1|PREDICTED: 26S proteasome non-ATPase regulatory subunit 5-like [Nasonia vitripennis]	XP_001605001	0	100	1022.69	504	504
156545822	endoplasmic reticulum resident 44-like isoform 1	410	gi|156545822|ref|XP_001606135.1|PREDICTED: endoplasmic reticulum resident protein 44-like isoform 1 [Nasonia vitripennis] >gi|345481469|ref|XP_003424376.1| PREDICTED: endoplasmic reticulum resident protein 44-like isoform 3 [Nasonia vitripennis]	XP_001606135	0	100	854.744	410	410
156545850	alpha-tocopherol transfer -like	301	gi|156545850|ref|XP_001606350.1|PREDICTED: clavesin-2-like [Nasonia vitripennis]	XP_001606350	0	100	627.091	301	301
156545926	general odorant-binding 56d-like	124	gi|156545926|ref|XP_001600607.1|PREDICTED: hypothetical protein LOC100113557 [Nasonia vitripennis] >gi|355389891|emb|CCD17778.1| putative odorant binding protein 9 [Nasonia vitripennis]	XP_001600607	1.61535e-84	100	253.832	124	124
156545932	general odorant-binding 56d-like	134	gi|156545932|ref|XP_001601068.1|PREDICTED: B1 protein-like [Nasonia vitripennis] >gi|355389909|emb|CCD17787.1| putative odorant binding protein 18 [Nasonia vitripennis]	XP_001601068	3.95782e-90	100	268.855	134	134
156545934	general odorant-binding 56d-like	136	gi|156545934|ref|XP_001601182.1|PREDICTED: pheromone-binding protein-related protein 5-like [Nasonia vitripennis] >gi|355389925|emb|CCD17795.1| putative odorant binding protein 26 [Nasonia vitripennis]	XP_001601182	1.60334e-91	100	272.707	136	136
156545936	odorant-binding 1	124	gi|156545936|ref|XP_001601566.1|PREDICTED: hypothetical protein LOC100113708 [Nasonia vitripennis] >gi|355389929|emb|CCD17797.1| putative odorant binding protein 28 [Nasonia vitripennis]	XP_001601566	7.68774e-85	100	254.603	124	124
156545944	aminopeptidase -like	526	gi|156545944|ref|XP_001603380.1|PREDICTED: putative aminopeptidase W07G4.4-like isoform 1 [Nasonia vitripennis] >gi|345497943|ref|XP_003428102.1| PREDICTED: putative aminopeptidase W07G4.4-like isoform 2 [Nasonia vitripennis]	XP_001603380	0	100	1080.86	526	526
156545964	odorant binding	140	gi|156545964|ref|XP_001606490.1|PREDICTED: hypothetical protein LOC100114176 [Nasonia vitripennis] >gi|355389995|emb|CCD17830.1| putative odorant binding protein 61 [Nasonia vitripennis]	XP_001606490	5.04576e-100	100	294.664	140	140
156545978	arginine kinase	355	gi|156545978|ref|XP_001607122.1|PREDICTED: arginine kinase-like [Nasonia vitripennis]	XP_001607122	0	100	734.176	355	355
156545980	activator of 90 kDa heat shock ATPase homolog 1-like	340	gi|156545980|ref|XP_001607273.1|PREDICTED: activator of 90 kDa heat shock protein ATPase homolog 1-like [Nasonia vitripennis]	XP_001607273	0	100	699.893	340	340
156545982	Ras-related Rab-1A	211	gi|156545982|ref|XP_001607208.1|PREDICTED: ras-related protein Rab-1A-like isoform 1 [Nasonia vitripennis]	XP_001607208	5.55598e-155	100	439.884	211	211
156546212	odorant binding 45	276	gi|156546212|ref|XP_001605606.1|PREDICTED: hypothetical protein LOC100120939 [Nasonia vitripennis] >gi|355389963|emb|CCD17814.1| putative odorant binding protein 45 [Nasonia vitripennis]	XP_001605606	0	100	575.474	276	276
156546308	alpha-1,3 1,6-mannosyltransferase ALG2-like	405	gi|156546308|ref|XP_001607310.1|PREDICTED: alpha-1,3/1,6-mannosyltransferase ALG2-like [Nasonia vitripennis]	XP_001607310	0	100	839.721	405	405
156546413	pyridoxal kinase-like	296	gi|156546413|ref|XP_001607107.1|PREDICTED: pyridoxal kinase-like [Nasonia vitripennis]	XP_001607107	0	100	599.356	296	296
156546419	isovaleryl- mitochondrial-like	423	gi|156546419|ref|XP_001607123.1|PREDICTED: isovaleryl-CoA dehydrogenase, mitochondrial-like [Nasonia vitripennis]	XP_001607123	0	100	875.544	423	423
156546466	cysteine ase CG12163	1036	gi|156546466|ref|XP_001607324.1|PREDICTED: hypothetical protein LOC100123649 [Nasonia vitripennis]	XP_001607324	0	100	2158.64	1036	1036
156546520	T-complex 1 subunit epsilon	542	gi|156546520|ref|XP_001605758.1|PREDICTED: T-complex protein 1 subunit epsilon-like [Nasonia vitripennis]	XP_001605758	0	100	1109.75	542	542
156546522	3-ketoacyl- mitochondrial-like	399	gi|156546522|ref|XP_001606212.1|PREDICTED: 3-ketoacyl-CoA thiolase, mitochondrial-like [Nasonia vitripennis]	XP_001606212	0	100	808.52	399	399
156546534	probable 28S ribosomal mitochondrial-like	223	gi|156546534|ref|XP_001606967.1|PREDICTED: probable 28S ribosomal protein S26, mitochondrial-like [Nasonia vitripennis]	XP_001606967	4.01542e-161	100	456.447	223	223
156546540	cytochrome b5-like	134	gi|156546540|ref|XP_001607165.1|PREDICTED: cytochrome b5-like isoform 1 [Nasonia vitripennis] >gi|345483124|ref|XP_003424746.1| PREDICTED: cytochrome b5-like isoform 2 [Nasonia vitripennis]	XP_001607165	1.64186e-93	100	277.715	134	134
156546546	60S ribosomal L13-like isoform 1	220	gi|156546546|ref|XP_001607329.1|PREDICTED: 60S ribosomal protein L13-like isoform 1 [Nasonia vitripennis]	XP_001607329	8.32998e-158	100	447.588	220	220
156546630	venom serine carboxypeptidase-like	466	gi|156546630|ref|XP_001602950.1|PREDICTED: venom serine carboxypeptidase-like isoform 1 [Nasonia vitripennis]	XP_001602950	0	100	969.148	466	466
156546657	probable trans-2-enoyl- mitochondrial-like	368	gi|156546657|ref|XP_001603553.1|PREDICTED: probable trans-2-enoyl-CoA reductase, mitochondrial-like [Nasonia vitripennis]	XP_001603553	0	100	761.14	368	368
156546733	2-amino-3-ketobutyrate coenzyme A mitochondrial-like	411	gi|156546733|ref|XP_001604935.1|PREDICTED: 2-amino-3-ketobutyrate coenzyme A ligase, mitochondrial-like [Nasonia vitripennis]	XP_001604935	0	100	844.343	411	411
156546735	PREDICTED: nicalin-1-like	556	gi|156546735|ref|XP_001604957.1|PREDICTED: nicalin-1-like [Nasonia vitripennis]	XP_001604957	0	100	1150.19	556	556
156546773	ubiquitin-conjugating enzyme E2 variant 2-like	144	gi|156546773|ref|XP_001607297.1|PREDICTED: ubiquitin-conjugating enzyme E2 variant 2-like [Nasonia vitripennis]	XP_001607297	5.18687e-102	100	300.056	144	144
156546898	40S ribosomal S15	147	gi|156546898|ref|XP_001599736.1|PREDICTED: 40S ribosomal protein S15 [Nasonia vitripennis]	XP_001599736	2.58667e-102	100	300.827	147	147
156546944	40S ribosomal S12-like	140	gi|156546944|ref|XP_001605124.1|PREDICTED: 40S ribosomal protein S12-like [Nasonia vitripennis]	XP_001605124	1.63768e-96	100	285.804	140	140
156547010	isoform B	495	gi|156547010|ref|XP_001600611.1|PREDICTED: hypothetical protein LOC100116049 [Nasonia vitripennis]	XP_001600611	0	100	1043.11	495	495
156547017	luciferin 4-monooxygenase-like	545	gi|156547017|ref|XP_001600734.1|PREDICTED: luciferin 4-monooxygenase-like [Nasonia vitripennis]	XP_001600734	0	100	1129.39	545	545
156547023	chloride intracellular channel exc-4-like	266	gi|156547023|ref|XP_001600966.1|PREDICTED: chloride intracellular channel exc-4-like [Nasonia vitripennis]	XP_001600966	0	100	555.058	266	266
156547112	Flexible cuticle 12	114	gi|156547112|ref|XP_001602743.1|PREDICTED: larval cuticle protein 8 [Nasonia vitripennis]	XP_001602743	3.21838e-77	100	234.572	114	114
156547171	arylsulfatase B-like	581	gi|156547171|ref|XP_001603886.1|PREDICTED: arylsulfatase B [Nasonia vitripennis]	XP_001603886	0	100	1213.36	581	581
156547189	sodium potassium-transporting ATPase subunit beta-2-like	313	gi|156547189|ref|XP_001604156.1|PREDICTED: sodium/potassium-transporting ATPase subunit beta-2-like [Nasonia vitripennis]	XP_001604156	0	100	654.44	313	313
156547213	homogentisate 1,2-dioxygenase-like	444	gi|156547213|ref|XP_001604483.1|PREDICTED: homogentisate 1,2-dioxygenase-like [Nasonia vitripennis]	XP_001604483	0	100	935.636	444	444
156547253	lambda-crystallin homolog	317	gi|156547253|ref|XP_001601340.1|PREDICTED: lambda-crystallin homolog [Nasonia vitripennis]	XP_001601340	0	100	655.21	317	317
156547261	cystathionine gamma-lyase-like	388	gi|156547261|ref|XP_001601960.1|PREDICTED: cystathionine gamma-lyase-like [Nasonia vitripennis]	XP_001601960	0	100	810.831	388	388
156547293	ADP,ATP carrier 2-like	300	gi|156547293|ref|XP_001606673.1|PREDICTED: ADP,ATP carrier protein 2-like [Nasonia vitripennis]	XP_001606673	0	100	609.757	300	300
156547301	mitochondrial carrier homolog 2-like	329	gi|156547301|ref|XP_001601545.1|PREDICTED: mitochondrial carrier homolog 2-like [Nasonia vitripennis]	XP_001601545	0	100	684.485	329	329
156547333	60S ribosomal L24	154	gi|156547333|ref|XP_001601399.1|PREDICTED: 60S ribosomal protein L24-like [Nasonia vitripennis]	XP_001601399	3.19653e-106	100	311.612	154	154
156547425	Proteasome subunit beta type-1	236	gi|156547425|ref|XP_001605493.1|PREDICTED: proteasome subunit beta type-1-like isoform 1 [Nasonia vitripennis] >gi|345484470|ref|XP_003425047.1| PREDICTED: proteasome subunit beta type-1-like isoform 2 [Nasonia vitripennis]	XP_001605493	9.98964e-176	100	494.582	236	236
156547453	importin-4-like	1082	gi|156547453|ref|XP_001605180.1|PREDICTED: importin-4-like [Nasonia vitripennis]	XP_001605180	0	100	2220.28	1082	1082
156547500	serine threonine- phosphatase 2A 65 kDa regulatory subunit A alpha isoform-like	590	gi|156547500|ref|XP_001600229.1|PREDICTED: serine/threonine-protein phosphatase 2A 65 kDa regulatory subunit A alpha isoform-like [Nasonia vitripennis]	XP_001600229	0	100	1208.74	590	590
156547504	60S acidic ribosomal P1-like	112	gi|156547504|ref|XP_001602423.1|PREDICTED: 60S acidic ribosomal protein P1-like [Nasonia vitripennis]	XP_001602423	2.75205e-70	100	216.853	112	112
156547512	40S ribosomal S8-like	208	gi|156547512|ref|XP_001604111.1|PREDICTED: 40S ribosomal protein S8-like [Nasonia vitripennis]	XP_001604111	6.07998e-149	100	424.091	208	208
156547516	V-type proton ATPase subunit d-like	348	gi|156547516|ref|XP_001605391.1|PREDICTED: V-type proton ATPase subunit d-like [Nasonia vitripennis]	XP_001605391	0	100	722.62	348	348
156547532	60S ribosomal L8	257	gi|156547530|ref|XP_001607020.1|PREDICTED: 60S ribosomal protein L8-like isoform 1 [Nasonia vitripennis] >gi|156547532|ref|XP_001607030.1| PREDICTED: 60S ribosomal protein L8-like isoform 2 [Nasonia vitripennis]	XP_001607020	0	100	518.464	257	257
156547538	glyceraldehyde-3-phosphate dehydrogenase	334	gi|156547538|ref|XP_001607474.1|PREDICTED: glyceraldehyde-3-phosphate dehydrogenase 2 [Nasonia vitripennis]	XP_001607474	0	100	684.871	334	334
156547587	GMP reductase 1-like	348	gi|156547587|ref|XP_001603068.1|PREDICTED: GMP reductase 1-like [Nasonia vitripennis]	XP_001603068	0	100	723.005	348	348
156547735	V-type proton ATPase subunit H-like isoform 1	484	gi|156547735|ref|XP_001605466.1|PREDICTED: V-type proton ATPase subunit H isoform 1 [Nasonia vitripennis]	XP_001605466	0	100	1005.36	484	484
156547769	5 -nucleotidase domain-containing 3-like	523	gi|156547769|ref|XP_001605888.1|PREDICTED: 5'-nucleotidase domain-containing protein 3-like [Nasonia vitripennis]	XP_001605888	0	100	1095.11	523	523
156547818	sodium potassium-transporting ATPase subunit alpha-like	1024	gi|156547818|ref|XP_001606363.1|PREDICTED: sodium/potassium-transporting ATPase subunit alpha-like [Nasonia vitripennis]	XP_001606363	0	100	2121.28	1024	1024
156547877	glyoxalase domain-containing 4-like	285	gi|156547877|ref|XP_001607676.1|PREDICTED: glyoxalase domain-containing protein 4-like [Nasonia vitripennis]	XP_001607676	0	100	590.112	285	285
156547891	myelin P2 -like	132	gi|156547891|ref|XP_001608047.1|PREDICTED: fatty acid-binding protein, muscle-like isoform 1 [Nasonia vitripennis]	XP_001608047	6.09834e-90	100	268.47	132	132
156547893	myelin P2 -like	132	gi|156547893|ref|XP_001608053.1|PREDICTED: fatty acid-binding protein, muscle-like isoform 2 [Nasonia vitripennis]	XP_001608053	1.39856e-89	100	267.314	132	132
156547942	Pentatricopeptide repeat-containing 2	398	gi|156547942|ref|XP_001604675.1|PREDICTED: pentatricopeptide repeat-containing protein 2-like [Nasonia vitripennis]	XP_001604675	0	100	825.854	398	398
156547950	ATPase family AAA domain-containing 3-like	621	gi|156547950|ref|XP_001604876.1|PREDICTED: ATPase family AAA domain-containing protein 3-like [Nasonia vitripennis]	XP_001604876	0	100	1273.07	621	621
156548009	PTCD3 mitochondrial	658	gi|156548009|ref|XP_001605541.1|PREDICTED: protein PTCD3 homolog, mitochondrial-like [Nasonia vitripennis]	XP_001605541	0	100	1363.59	658	658
156548147	Placental 11	627	gi|156548147|ref|XP_001606738.1|PREDICTED: hypothetical protein LOC100123127 isoform 1 [Nasonia vitripennis]	XP_001606738	0	100	1267.29	627	627
156548149	tubulin alpha-1 chain-like	450	gi|195157178|ref|XP_002019473.1|GL12416 [Drosophila persimilis] >gi|194116064|gb|EDW38107.1| GL12416 [Drosophila persimilis]	XP_002019473	0	99	949.888	449	448
156548184	receptor expression-enhancing 5-like	179	gi|156548184|ref|XP_001606968.1|PREDICTED: receptor expression-enhancing protein 5-like [Nasonia vitripennis]	XP_001606968	3.02323e-126	100	364.385	179	179
156548216	probable succinyl- ligase [GDP-forming] subunit mitochondrial-like	441	gi|156548216|ref|XP_001608018.1|PREDICTED: probable succinyl-CoA ligase [GDP-forming] subunit beta, mitochondrial-like [Nasonia vitripennis]	XP_001608018	0	100	890.182	441	441
156548218	signal recognition particle 68 kDa	567	gi|156548218|ref|XP_001607102.1|PREDICTED: signal recognition particle 68 kDa protein-like [Nasonia vitripennis]	XP_001607102	0	100	1175.61	567	567
156548220	uridine 5 -monophosphate synthase-like	469	gi|156548220|ref|XP_001607108.1|PREDICTED: uridine 5'-monophosphate synthase-like [Nasonia vitripennis]	XP_001607108	0	100	955.666	469	469
156548258	guanine nucleotide-binding subunit beta -like	317	gi|156548258|ref|XP_001600152.1|PREDICTED: guanine nucleotide-binding protein subunit beta-like protein-like [Nasonia vitripennis]	XP_001600152	0	100	655.596	317	317
156548278	lethal(2)essential for life-like	208	gi|156548278|ref|XP_001605148.1|PREDICTED: protein lethal(2)essential for life-like [Nasonia vitripennis]	XP_001605148	1.51563e-149	100	425.631	208	208
156548290	cytochrome c-like	108	gi|156548290|ref|XP_001606272.1|PREDICTED: cytochrome c-like [Nasonia vitripennis]	XP_001606272	2.46327e-73	100	224.172	108	108
156548312	40S ribosomal S23-like	143	gi|156548312|ref|XP_001600581.1|PREDICTED: 40S ribosomal protein S23-like [Nasonia vitripennis]	XP_001600581	1.22989e-98	100	291.197	143	143
156548340	UPF0545 C22orf39 homolog	148	gi|156548340|ref|XP_001603320.1|PREDICTED: UPF0545 protein C22orf39 homolog [Nasonia vitripennis]	XP_001603320	5.78225e-106	100	310.457	148	148
156548356	electron transfer flavo -ubiquinone mitochondrial-like	606	gi|156548356|ref|XP_001603617.1|PREDICTED: electron transfer flavoprotein-ubiquinone oxidoreductase, mitochondrial-like [Nasonia vitripennis]	XP_001603617	0	100	1256.51	606	606
156548364	PREDICTED: uncharacterized protein C05D11.1-like	1023	gi|156548364|ref|XP_001603808.1|PREDICTED: uncharacterized protein C05D11.1-like [Nasonia vitripennis]	XP_001603808	0	100	2120.12	1023	1023
156548460	proliferating cell nuclear antigen	261	gi|156548460|ref|XP_001605199.1|PREDICTED: proliferating cell nuclear antigen-like [Nasonia vitripennis]	XP_001605199	0	100	539.65	261	261
156548528	myosin light chain alkali-like isoform 1	150	gi|156548528|ref|XP_001599362.1|PREDICTED: myosin light chain alkali-like isoform 1 [Nasonia vitripennis]	XP_001599362	1.41918e-103	100	304.294	150	150
156548535	PREDICTED: thioredoxin, mitochondrial-like	137	gi|156548535|ref|XP_001601189.1|PREDICTED: thioredoxin, mitochondrial-like [Nasonia vitripennis]	XP_001601189	1.62373e-94	100	280.411	137	137
156548556	eukaryotic translation initiation factor 3 subunit A	1083	gi|156548556|ref|XP_001605611.1|PREDICTED: eukaryotic translation initiation factor 3 subunit A [Nasonia vitripennis]	XP_001605611	0	100	2208.34	1083	1083
156548568	Tubulin alpha-1 chain	450	gi|195157178|ref|XP_002019473.1|GL12416 [Drosophila persimilis] >gi|194116064|gb|EDW38107.1| GL12416 [Drosophila persimilis]	XP_002019473	0	99	946.421	449	447
156548582	bifunctional purine biosynthesis PURH	592	gi|156548582|ref|XP_001607513.1|PREDICTED: bifunctional purine biosynthesis protein PURH [Nasonia vitripennis]	XP_001607513	0	100	1227.23	592	592
156548598	V-type proton ATPase 116 kDa subunit a isoform 1-like isoform 1	839	gi|156548598|ref|XP_001607798.1|PREDICTED: V-type proton ATPase 116 kDa subunit a isoform 1-like isoform 1 [Nasonia vitripennis]	XP_001607798	0	100	1744.55	839	839
156548602	V-type proton ATPase 116 kDa subunit a isoform 1-like isoform 1	844	gi|156548602|ref|XP_001607818.1|PREDICTED: V-type proton ATPase 116 kDa subunit a isoform 1-like isoform 4 [Nasonia vitripennis]	XP_001607818	0	100	1757.27	844	844
156548610	1-cys peroxiredoxin	220	gi|156548610|ref|XP_001607910.1|PREDICTED: peroxiredoxin-6-like [Nasonia vitripennis]	XP_001607910	3.02725e-159	100	451.44	220	220
156548615	superoxide dismutase [Cu-Zn]-like	150	gi|156548615|ref|XP_001608103.1|PREDICTED: superoxide dismutase [Cu-Zn]-like [Nasonia vitripennis]	XP_001608103	5.95487e-102	100	300.442	150	150
156548625	hydroxysteroid dehydrogenase 2-like	409	gi|156548625|ref|XP_001608210.1|PREDICTED: hydroxysteroid dehydrogenase-like protein 2-like [Nasonia vitripennis]	XP_001608210	0	100	838.565	409	409
156548722	palmitoyl- thioesterase 1-like	304	gi|156548722|ref|XP_001603353.1|PREDICTED: palmitoyl-protein thioesterase 1-like [Nasonia vitripennis]	XP_001603353	0	100	634.024	304	304
156548744	cytochrome P450 9e2	503	gi|156548744|ref|XP_001603857.1|PREDICTED: cytochrome P450 9e2 [Nasonia vitripennis]	XP_001603857	0	100	1050.43	503	503
156548795	cytosolic purine 5 -nucleotidase-like	635	gi|156548795|ref|XP_001605557.1|PREDICTED: cytosolic purine 5'-nucleotidase-like [Nasonia vitripennis]	XP_001605557	0	100	1328.54	635	635
156548856	PREDICTED: hypothetical protein LOC100122554	101	gi|156548856|ref|XP_001606165.1|PREDICTED: hypothetical protein LOC100122554 [Nasonia vitripennis]	XP_001606165	9.1169e-68	100	209.534	101	101
156548942	PREDICTED: hypothetical protein LOC100123346	194	gi|156548942|ref|XP_001607586.1|PREDICTED: hypothetical protein LOC100123346 [Nasonia vitripennis]	XP_001607586	4.25756e-144	100	410.609	194	194
156548948	acetyl- cytosolic-like	394	gi|156548948|ref|XP_001607032.1|PREDICTED: acetyl-CoA acetyltransferase, cytosolic-like [Nasonia vitripennis]	XP_001607032	0	100	797.349	394	394
156548992	glutamate mitochondrial-like	548	gi|156548992|ref|XP_001607265.1|PREDICTED: glutamate dehydrogenase, mitochondrial-like [Nasonia vitripennis]	XP_001607265	0	100	1140.18	548	548
156549024	26S proteasome non-ATPase regulatory subunit 6-like	389	gi|156549024|ref|XP_001607901.1|PREDICTED: 26S proteasome non-ATPase regulatory subunit 6-like [Nasonia vitripennis]	XP_001607901	0	100	803.127	389	389
156549046	Na(+) H(+) exchange regulatory cofactor NHE-RF2-like	243	gi|156549046|ref|XP_001607422.1|PREDICTED: Na(+)/H(+) exchange regulatory cofactor NHE-RF1-like [Nasonia vitripennis]	XP_001607422	8.27714e-178	100	500.36	243	243
156549054	alanine--glyoxylate aminotransferase mitochondrial-like	497	gi|156549054|ref|XP_001607441.1|PREDICTED: alanine--glyoxylate aminotransferase 2, mitochondrial-like [Nasonia vitripennis]	XP_001607441	0	100	1039.64	497	497
156549146	poly(ADP-ribose) glycohydrolase ARH3-like	357	gi|156549146|ref|XP_001607700.1|PREDICTED: poly(ADP-ribose) glycohydrolase ARH3-like [Nasonia vitripennis]	XP_001607700	0	100	734.561	357	357
156549504	neurotactin-like isoform 1	736	gi|156549504|ref|XP_001604753.1|PREDICTED: neurotactin [Nasonia vitripennis]	XP_001604753	0	100	1533.47	736	736
156549543	UPF0670 CG4666-like	204	gi|156549543|ref|XP_001604405.1|PREDICTED: UPF0670 protein CG4666-like [Nasonia vitripennis]	XP_001604405	6.06375e-148	100	421.394	204	204
156549557	b2 -like	127	gi|156549557|ref|XP_001606346.1|PREDICTED: hypothetical protein LOC100118649 [Nasonia vitripennis] >gi|355390003|emb|CCD17834.1| putative odorant binding protein 65 [Nasonia vitripennis]	XP_001606346	4.0423e-84	100	253.062	127	127
156549559	B2 -like	118	gi|156549559|ref|XP_001606355.1|PREDICTED: hypothetical protein LOC100118686 [Nasonia vitripennis] >gi|355390005|emb|CCD17835.1| putative odorant binding protein 66 [Nasonia vitripennis]	XP_001606355	1.23839e-76	100	233.417	118	118
156549579	calpain-A-like isoform 1	733	gi|156549579|ref|XP_001602959.1|PREDICTED: calpain-B-like [Nasonia vitripennis]	XP_001602959	0	100	1524.61	733	733
156549702	PREDICTED: hypothetical protein LOC100121860	430	gi|156549702|ref|XP_001605832.1|PREDICTED: hypothetical protein LOC100121860 [Nasonia vitripennis]	XP_001605832	0	100	701.819	430	430
156549740	VAC14 homolog	695	gi|156549740|ref|XP_001605954.1|PREDICTED: protein VAC14 homolog [Nasonia vitripennis]	XP_001605954	0	100	1423.3	695	695
156549813	transmembrane 53-like	324	gi|156549813|ref|XP_001606567.1|PREDICTED: hypothetical protein LOC100122957 [Nasonia vitripennis]	XP_001606567	0	100	678.707	324	324
156549869	40S ribosomal S10-like	157	gi|156549869|ref|XP_001599602.1|PREDICTED: 40S ribosomal protein S10-like [Nasonia vitripennis]	XP_001599602	2.80945e-110	100	322.013	157	157
156549881	60S ribosomal L12	165	gi|156549881|ref|XP_001605642.1|PREDICTED: 60S ribosomal protein L12-like [Nasonia vitripennis]	XP_001605642	1.49429e-114	100	333.569	165	165
156549961	ROP-like isoform 1	591	gi|156549961|ref|XP_001603291.1|PREDICTED: protein ROP-like isoform 1 [Nasonia vitripennis]	XP_001603291	0	100	1240.71	591	591
156550067	estradiol 17-beta-dehydrogenase 12-like	328	gi|156550067|ref|XP_001605358.1|PREDICTED: estradiol 17-beta-dehydrogenase 12-like [Nasonia vitripennis]	XP_001605358	0	100	662.144	328	328
156550115	tetra-peptide repeat homeobox 1-like isoform X2	392	gi|156550115|ref|XP_001605834.1|PREDICTED: hypothetical protein LOC100122231 [Nasonia vitripennis]	XP_001605834	0	100	748.429	392	392
156550181	40S ribosomal S2-like	278	gi|156550181|ref|XP_001604681.1|PREDICTED: 40S ribosomal protein S2-like [Nasonia vitripennis]	XP_001604681	0	100	563.148	278	278
156550189	ubiquitin-conjugating enzyme	147	gi|24646906|ref|NP_731941.1|effete, isoform A [Drosophila melanogaster] >gi|187117170|ref|NP_001119686.1| effete [Acyrthosiphon pisum] >gi|442619106|ref|NP_001262578.1| effete, isoform B [Drosophila melanogaster] >gi|442619108|ref|NP_001262579.1| effete, isoform C [Drosophila melanogaster] >gi|58381090|ref|XP_310998.2| AGAP000145-PA [Anopheles gambiae str. PEST] >gi|91077526|ref|XP_970430.1| PRED…	NP_731941	5.87903e-105	100	307.76	147	147
156550309	Proactivator polypeptide	1113	gi|156550309|ref|XP_001603446.1|PREDICTED: hypothetical protein LOC100119722 [Nasonia vitripennis]	XP_001603446	0	100	2283.83	1113	1113
156550335	26S protease regulatory subunit 7	434	gi|156550335|ref|XP_001603253.1|PREDICTED: 26S protease regulatory subunit 7-like [Nasonia vitripennis]	XP_001603253	0	100	890.182	434	434
156550340	ATP-dependent RNA helicase WM6-like	425	gi|156550340|ref|XP_001606535.1|PREDICTED: ATP-dependent RNA helicase WM6-like [Nasonia vitripennis]	XP_001606535	0	100	879.396	425	425
156550346	26S proteasome non-ATPase regulatory subunit 14-like	311	gi|156550346|ref|XP_001606975.1|PREDICTED: 26S proteasome non-ATPase regulatory subunit 14-like [Nasonia vitripennis]	XP_001606975	0	100	643.654	311	311
156550354	Ubiquitin carboxyl-terminal hydrolase isozyme L5	311	gi|156550354|ref|XP_001607168.1|PREDICTED: ubiquitin carboxyl-terminal hydrolase isozyme L5-like [Nasonia vitripennis]	XP_001607168	0	100	640.573	311	311
156550358	vitellogenin precursor	1795	gi|156550358|ref|XP_001607396.1|PREDICTED: vitellogenin-like [Nasonia vitripennis]	XP_001607396	0	100	3749.9	1795	1795
156550408	Transketolase 2	627	gi|156550408|ref|XP_001600105.1|PREDICTED: transketolase-like isoform 1 [Nasonia vitripennis]	XP_001600105	0	100	1293.49	627	627
156550518	growth and transformation-dependent	155	gi|156550518|ref|XP_001602262.1|PREDICTED: UPF0389 protein CG9231-like isoform 1 [Nasonia vitripennis] >gi|345488578|ref|XP_003425942.1| PREDICTED: UPF0389 protein CG9231-like isoform 2 [Nasonia vitripennis]	XP_001602262	2.47422e-110	100	322.013	155	155
156550520	coiled-coil domain-containing 58-like	145	gi|156550520|ref|XP_001602291.1|PREDICTED: coiled-coil domain-containing protein 58-like [Nasonia vitripennis]	XP_001602291	1.30164e-103	100	304.294	145	145
156550600	inorganic pyrophosphatase-like	342	gi|156550600|ref|XP_001604166.1|PREDICTED: inorganic pyrophosphatase [Nasonia vitripennis]	XP_001604166	0	100	712.99	342	342
156550663	peptidyl-prolyl cis-trans isomerase-like	218	gi|156550663|ref|XP_001605203.1|PREDICTED: peptidyl-prolyl cis-trans isomerase-like [Nasonia vitripennis]	XP_001605203	3.28736e-160	100	453.751	218	218
156550697	vitellogenin precursor	1799	gi|156550697|ref|XP_001607388.1|PREDICTED: vitellogenin [Nasonia vitripennis]	XP_001607388	0	100	3757.99	1799	1799
156550715	60S ribosomal L7-like	256	gi|156550715|ref|XP_001607539.1|PREDICTED: 60S ribosomal protein L7-like [Nasonia vitripennis]	XP_001607539	0	100	516.924	256	256
156550729	sterol O-acyltransferase 1-like	533	gi|156550729|ref|XP_001605991.1|PREDICTED: sterol O-acyltransferase 1-like [Nasonia vitripennis]	XP_001605991	0	100	1105.89	533	533
156550771	60S ribosomal L10a	217	gi|156550771|ref|XP_001605533.1|PREDICTED: 60S ribosomal protein L10a-like isoform 1 [Nasonia vitripennis] >gi|345489024|ref|XP_003426036.1| PREDICTED: 60S ribosomal protein L10a-like isoform 2 [Nasonia vitripennis] >gi|345489026|ref|XP_003426037.1| PREDICTED: 60S ribosomal protein L10a-like isoform 3 [Nasonia vitripennis]	XP_001605533	2.51851e-157	100	446.047	217	217
156550779	trifunctional enzyme subunit mitochondrial-like	471	gi|156550779|ref|XP_001606375.1|PREDICTED: trifunctional enzyme subunit beta, mitochondrial-like [Nasonia vitripennis]	XP_001606375	0	100	975.311	471	471
156550941	Acyl- dehydrogenase family member mitochondrial	633	gi|156550941|ref|XP_001603327.1|PREDICTED: acyl-CoA dehydrogenase family member 9, mitochondrial-like [Nasonia vitripennis]	XP_001603327	0	100	1320.84	633	633
156551035	Platelet glyco V	280	gi|156551035|ref|XP_001603643.1|PREDICTED: insulin-like growth factor-binding protein complex acid labile subunit-like [Nasonia vitripennis]	XP_001603643	0	100	571.237	280	280
156551041	26S protease regulatory subunit 4-like	464	gi|156551041|ref|XP_001604655.1|PREDICTED: 26S protease regulatory subunit 4-like [Nasonia vitripennis]	XP_001604655	0	100	940.643	464	464
156551049	adipocyte plasma membrane-associated -like	544	gi|156551049|ref|XP_001605615.1|PREDICTED: adipocyte plasma membrane-associated protein-like [Nasonia vitripennis]	XP_001605615	0	100	1106.66	544	544
156551213	ras-related Rab-8A-like isoform 1	209	gi|156551213|ref|XP_001600682.1|PREDICTED: ras-related protein Rab-8A-like isoform 1 [Nasonia vitripennis]	XP_001600682	7.60263e-152	100	431.795	209	209
156551239	troponin isoform 2-like	159	gi|156551239|ref|XP_001605874.1|PREDICTED: troponin C, isoform 3 isoform 1 [Nasonia vitripennis] >gi|340722072|ref|XP_003399434.1| PREDICTED: troponin C, isoform 2-like [Bombus terrestris] >gi|350414804|ref|XP_003490423.1| PREDICTED: troponin C, isoform 3-like isoform 2 [Bombus impatiens]	XP_001605874	3.3008e-106	100	311.997	159	159
156551257	40S ribosomal S25-like	119	gi|156551257|ref|XP_001599263.1|PREDICTED: 40S ribosomal protein S25-like [Nasonia vitripennis]	XP_001599263	5.87065e-78	100	236.884	119	119
156551281	adenylosuccinate synthetase-like	455	gi|156551281|ref|XP_001601167.1|PREDICTED: adenylosuccinate synthetase-like [Nasonia vitripennis]	XP_001601167	0	100	935.636	455	455
156551299	fatty acyl- reductase CG5065-like	527	gi|156551299|ref|XP_001601466.1|PREDICTED: putative fatty acyl-CoA reductase CG5065-like [Nasonia vitripennis]	XP_001601466	0	100	1096.26	527	527
156551301	fatty acyl- reductase CG5065-like	520	gi|156551301|ref|XP_001601494.1|PREDICTED: fatty acyl-CoA reductase 1-like [Nasonia vitripennis]	XP_001601494	0	100	1087.02	520	520
156551396	reticulocalbin-2-like	331	gi|156551396|ref|XP_001603566.1|PREDICTED: reticulocalbin-2-like [Nasonia vitripennis]	XP_001603566	0	100	674.855	331	331
156551529	40S ribosomal S3a	267	gi|156551529|ref|XP_001601315.1|PREDICTED: 40S ribosomal protein S3a-like [Nasonia vitripennis]	XP_001601315	0	100	546.199	267	267
156551551	dolichyl-diphosphooligosaccharide-- glycosyltransferase subunit 1-like	604	gi|156551551|ref|XP_001600951.1|PREDICTED: dolichyl-diphosphooligosaccharide--protein glycosyltransferase subunit 1-like [Nasonia vitripennis]	XP_001600951	0	100	1240.33	604	604
156551611	histone H4-like	103	gi|156551611|ref|XP_001600560.1|PREDICTED: histone H4-like [Nasonia vitripennis]	XP_001600560	4.46396e-64	100	200.29	103	103
156551650	probable phosphoserine aminotransferase-like	366	gi|156551650|ref|XP_001600620.1|PREDICTED: probable phosphoserine aminotransferase-like [Nasonia vitripennis]	XP_001600620	0	100	758.829	366	366
156551722	CDGSH iron-sulfur domain-containing 2 homolog	131	gi|156551722|ref|XP_001603196.1|PREDICTED: CDGSH iron-sulfur domain-containing protein 2 homolog [Nasonia vitripennis]	XP_001603196	2.68523e-92	100	274.248	131	131
156551916	ras-related Rab-11A-like	215	gi|156551916|ref|XP_001607057.1|PREDICTED: ras-related protein Rab-11A-like [Nasonia vitripennis]	XP_001607057	2.10355e-158	100	448.743	215	215
156551920	39S ribosomal mitochondrial-like	330	gi|156551920|ref|XP_001607288.1|PREDICTED: 39S ribosomal protein L44, mitochondrial-like [Nasonia vitripennis]	XP_001607288	0	100	681.019	330	330
156551940	muscle-specific 20-like	184	gi|156551940|ref|XP_001607748.1|PREDICTED: muscle-specific protein 20-like [Nasonia vitripennis]	XP_001607748	6.93191e-132	100	379.022	184	184
156552012	Hsc70 Hsp90-organizing HOP	549	gi|156552012|ref|XP_001603429.1|PREDICTED: stress-induced-phosphoprotein 1-like [Nasonia vitripennis]	XP_001603429	0	100	1128.24	549	549
156552049	PREDICTED: natterin-3-like	145	gi|156552049|ref|XP_001603900.1|PREDICTED: natterin-3-like [Nasonia vitripennis]	XP_001603900	1.94109e-101	100	298.516	145	145
156552091	26S proteasome non-ATPase regulatory subunit 2-like	893	gi|156552091|ref|XP_001604992.1|PREDICTED: 26S proteasome non-ATPase regulatory subunit 2-like [Nasonia vitripennis]	XP_001604992	0	100	1843.94	893	893
156552380	PREDICTED: hypothetical protein LOC100118695	461	gi|156552380|ref|XP_001603866.1|PREDICTED: hypothetical protein LOC100118695 [Nasonia vitripennis]	XP_001603866	0	100	785.793	461	461
156552406	transaldolase-like isoform 1	332	gi|156552406|ref|XP_001602166.1|PREDICTED: transaldolase-like [Nasonia vitripennis]	XP_001602166	0	100	684.1	332	332
156552444	PREDICTED: hypothetical protein LOC100116463	421	gi|156552444|ref|XP_001600953.1|PREDICTED: hypothetical protein LOC100116463 [Nasonia vitripennis]	XP_001600953	0	100	868.226	421	421
156552448	PREDICTED: hypothetical protein LOC100116599	412	gi|156552448|ref|XP_001601051.1|PREDICTED: hypothetical protein LOC100116599 [Nasonia vitripennis]	XP_001601051	0	100	855.514	412	412
156552593	dehydrogenase reductase SDR family member 11-like	247	gi|156552593|ref|XP_001599715.1|PREDICTED: dehydrogenase/reductase SDR family member 11-like [Nasonia vitripennis]	XP_001599715	1.99173e-180	100	507.294	247	247
156552609	S17e ribosomal	131	gi|156552609|ref|XP_001599093.1|PREDICTED: 40S ribosomal protein S17-like [Nasonia vitripennis]	XP_001599093	3.46696e-90	100	268.855	131	131
156552615	PREDICTED: hypothetical protein LOC100115498	309	gi|156552615|ref|XP_001599137.1|PREDICTED: hypothetical protein LOC100115498 [Nasonia vitripennis]	XP_001599137	0	100	631.713	309	309
156552708	prefoldin subunit 2-like	149	gi|156552708|ref|XP_001600260.1|PREDICTED: prefoldin subunit 2-like [Nasonia vitripennis]	XP_001600260	6.86156e-103	100	302.753	149	149
156552724	membrane metallo-endopeptidase-like 1-like	788	gi|156552724|ref|XP_001599431.1|PREDICTED: membrane metallo-endopeptidase-like 1-like [Nasonia vitripennis]	XP_001599431	0	100	1630.15	788	788
156552806	Seryl-tRNA cytoplasmic	494	gi|156552806|ref|XP_001599572.1|PREDICTED: seryl-tRNA synthetase, cytoplasmic-like [Nasonia vitripennis]	XP_001599572	0	100	1032.32	494	494
156553048	ras suppressor 1-like	287	gi|156553048|ref|XP_001605145.1|PREDICTED: ras suppressor protein 1-like [Nasonia vitripennis]	XP_001605145	0	100	582.793	287	287
156553050	probable enoyl- mitochondrial-like	146	gi|156553050|ref|XP_001605179.1|PREDICTED: probable enoyl-CoA hydratase, mitochondrial-like [Nasonia vitripennis]	XP_001605179	9.3631e-100	100	294.278	146	146
156553206	disulfide-isomerase A3-like	498	gi|156553206|ref|XP_001599732.1|PREDICTED: protein disulfide-isomerase A3-like [Nasonia vitripennis]	XP_001599732	0	100	1022.31	498	498
156553254	troponin isoform 1-like	98	gi|156553254|ref|XP_001599175.1|PREDICTED: troponin C, isoform 1-like [Nasonia vitripennis]	XP_001599175	2.53672e-62	100	195.667	98	98
156553282	40S ribosomal S3-like	242	gi|156553282|ref|XP_001599651.1|PREDICTED: 40S ribosomal protein S3-like [Nasonia vitripennis]	XP_001599651	7.38559e-177	100	497.664	242	242
156553298	Acyl-coenzyme A:6-aminopenicillanic-acid-acyltransferase 40 kDa form	404	gi|156553298|ref|XP_001599569.1|PREDICTED: hypothetical protein LOC100114612 [Nasonia vitripennis]	XP_001599569	0	100	846.655	404	404
156553324	proteasome subunit alpha type-7-1-like isoform 1	248	gi|156553324|ref|XP_001601425.1|PREDICTED: proteasome subunit alpha type-7-like [Nasonia vitripennis]	XP_001601425	0	100	513.457	248	248
156553330	cdc42 homolog	191	gi|156553330|ref|XP_001602387.1|PREDICTED: cdc42 homolog [Nasonia vitripennis]	XP_001602387	2.56393e-137	100	393.275	191	191
156553405	Vesicle-associated membrane -associated A	260	gi|156553405|ref|XP_001599521.1|PREDICTED: vesicle-associated membrane protein-associated protein A-like [Nasonia vitripennis]	XP_001599521	0	100	536.569	260	260
156553409	probable medium-chain specific acyl- mitochondrial-like	415	gi|156553409|ref|XP_001599017.1|PREDICTED: probable medium-chain specific acyl-CoA dehydrogenase, mitochondrial-like [Nasonia vitripennis]	XP_001599017	0	100	860.907	415	415
156553448	lysosomal aspartic protease-like	384	gi|156553448|ref|XP_001600543.1|PREDICTED: lysosomal aspartic protease-like [Nasonia vitripennis]	XP_001600543	0	100	788.875	384	384
156553460	methylthioribose-1-phosphate isomerase-like	350	gi|156553460|ref|XP_001604505.1|PREDICTED: methylthioribose-1-phosphate isomerase-like [Nasonia vitripennis]	XP_001604505	0	100	718.768	350	350
156553508	cathepsin D	389	gi|156553508|ref|XP_001600858.1|PREDICTED: lysosomal aspartic protease-like [Nasonia vitripennis]	XP_001600858	0	100	818.15	389	389
156553510	accessory gland	146	gi|156553510|ref|XP_001600515.1|PREDICTED: hypothetical protein LOC100116369 [Nasonia vitripennis]	XP_001600515	1.3359e-88	100	266.159	146	146
156553526	acyl- synthetase short-chain family member mitochondrial-like	684	gi|156553526|ref|XP_001601268.1|PREDICTED: acyl-CoA synthetase short-chain family member 3, mitochondrial-like [Nasonia vitripennis]	XP_001601268	0	100	1422.53	684	684
156553534	28 kDa heat- and acid-stable phospho -like	198	gi|156553534|ref|XP_001602068.1|PREDICTED: 28 kDa heat- and acid-stable phosphoprotein-like [Nasonia vitripennis]	XP_001602068	8.2723e-135	100	387.497	198	198
156553560	PREDICTED: hypothetical protein LOC100118159	408	gi|156553560|ref|XP_001602201.1|PREDICTED: hypothetical protein LOC100118159 [Nasonia vitripennis]	XP_001602201	0	100	852.818	408	408
156553644	heat shock 75 mitochondrial-like	702	gi|156553644|ref|XP_001600436.1|PREDICTED: heat shock protein 75 kDa, mitochondrial-like [Nasonia vitripennis]	XP_001600436	0	100	1450.65	702	702
156553657	14-3-3 epsilon-like	256	gi|156553657|ref|XP_001600604.1|PREDICTED: 14-3-3 protein epsilon-like [Nasonia vitripennis]	XP_001600604	0	100	524.242	256	256
156553665	eukaryotic translation initiation factor 3 subunit L-like	542	gi|156553665|ref|XP_001601481.1|PREDICTED: eukaryotic translation initiation factor 3 subunit L-like [Nasonia vitripennis]	XP_001601481	0	100	1128.24	542	542
156553669	tubulin beta-4 chain-like	446	gi|156553669|ref|XP_001602360.1|PREDICTED: tubulin beta-1 chain-like [Nasonia vitripennis]	XP_001602360	0	100	938.332	446	446
156553723	d-3-phosphoglycerate dehydrogenase-like	511	gi|156553723|ref|XP_001600828.1|PREDICTED: d-3-phosphoglycerate dehydrogenase-like [Nasonia vitripennis]	XP_001600828	0	100	1029.24	511	511
156553809	ras-related Rab-35-like	202	gi|156553809|ref|XP_001603302.1|PREDICTED: ras-related protein Rab-35-like [Nasonia vitripennis]	XP_001603302	1.86333e-146	100	417.542	202	202
156553855	60S ribosomal L22-like	141	gi|156553855|ref|XP_001600269.1|PREDICTED: 60S ribosomal protein L22-like [Nasonia vitripennis]	XP_001600269	1.54631e-96	100	285.804	141	141
156553897	spectrin alpha chain-like	2421	gi|156553897|ref|XP_001601352.1|PREDICTED: spectrin alpha chain isoform 1 [Nasonia vitripennis]	XP_001601352	0	100	4930.54	2421	2421
156553911	cytochrome b5-like	138	gi|156553911|ref|XP_001602324.1|PREDICTED: cytochrome b5-like isoform 1 [Nasonia vitripennis]	XP_001602324	2.48764e-97	100	287.73	138	138
156553998	eukaryotic translation initiation factor 2 subunit 1-like	334	gi|156553998|ref|XP_001603365.1|PREDICTED: eukaryotic translation initiation factor 2 subunit 1-like [Nasonia vitripennis]	XP_001603365	0	100	676.396	334	334
156554028	glutamate--cysteine ligase regulatory subunit-like	240	gi|156554028|ref|XP_001603921.1|PREDICTED: glutamate--cysteine ligase regulatory subunit-like [Nasonia vitripennis]	XP_001603921	5.66346e-174	100	490.345	240	240
156554082	dehydrogenase reductase SDR family member 11-like	247	gi|156554082|ref|XP_001600270.1|PREDICTED: dehydrogenase/reductase SDR family member 11-like [Nasonia vitripennis]	XP_001600270	1.83647e-179	100	504.982	247	247
156554110	dipeptidase 1-like	422	gi|156554110|ref|XP_001599068.1|PREDICTED: dipeptidase 1-like [Nasonia vitripennis]	XP_001599068	0	100	875.544	422	422
156554116	disulfide-isomerase A6-like	437	gi|156554116|ref|XP_001602967.1|PREDICTED: protein disulfide-isomerase A6-like [Nasonia vitripennis]	XP_001602967	0	100	894.034	437	437
156554120	pseudouridine-5 -monophosphatase-like	230	gi|156554120|ref|XP_001603676.1|PREDICTED: pseudouridine-5'-monophosphatase-like isoform 1 [Nasonia vitripennis]	XP_001603676	1.84587e-168	100	475.707	230	230
156554375	aldehyde mitochondrial-like	511	gi|156554375|ref|XP_001604192.1|PREDICTED: aldehyde dehydrogenase, mitochondrial-like [Nasonia vitripennis]	XP_001604192	0	100	1060.44	511	511
156554393	PREDICTED: hypothetical protein LOC100119416	518	gi|156554393|ref|XP_001602884.1|PREDICTED: hypothetical protein LOC100119416 [Nasonia vitripennis]	XP_001602884	0	100	1061.98	518	518
156554399	ATP-dependent RNA helicase p62-like	551	gi|156554399|ref|XP_001604593.1|PREDICTED: ATP-dependent RNA helicase p62-like [Nasonia vitripennis]	XP_001604593	0	100	1132.86	551	551
156554447	PREDICTED: hypothetical protein LOC100120435	139	gi|156554447|ref|XP_001600659.1|PREDICTED: hypothetical protein LOC100120435 [Nasonia vitripennis]	XP_001600659	1.5285e-94	100	280.796	139	139
156554552	disulfide-isomerase A4-like	298	gi|156554552|ref|XP_001605564.1|PREDICTED: hypothetical protein LOC100121961 [Nasonia vitripennis]	XP_001605564	0	100	619.772	298	298
156554560	15-hydroxyprostaglandin dehydrogenase [NAD+]-like	267	gi|156554560|ref|XP_001605645.1|PREDICTED: alcohol dehydrogenase-like [Nasonia vitripennis]	XP_001605645	0	100	541.576	267	267
156554573	6-phosphogluconate decarboxylating-like	482	gi|156554573|ref|XP_001600933.1|PREDICTED: 6-phosphogluconate dehydrogenase, decarboxylating-like [Nasonia vitripennis]	XP_001600933	0	100	997.653	482	482
156554577	proteasome subunit beta type-6-like	231	gi|156554577|ref|XP_001601920.1|PREDICTED: proteasome subunit beta type-6-like [Nasonia vitripennis]	XP_001601920	5.72331e-169	100	476.863	231	231
156554623	lachesin-like	361	gi|156554623|ref|XP_001604968.1|PREDICTED: lachesin-like [Nasonia vitripennis]	XP_001604968	0	100	746.888	361	361
156554677	RNA-binding squid-like isoform 1	338	gi|156554677|ref|XP_001600539.1|PREDICTED: RNA-binding protein squid-like [Nasonia vitripennis]	XP_001600539	0	100	661.759	338	338
156554739	carbonic anhydrase 2-like	350	gi|156554739|ref|XP_001605381.1|PREDICTED: carbonic anhydrase 2-like [Nasonia vitripennis]	XP_001605381	0	100	722.62	350	350
156554743	estradiol 17-beta-dehydrogenase 8	250	gi|156554743|ref|XP_001601503.1|PREDICTED: estradiol 17-beta-dehydrogenase 8 [Nasonia vitripennis]	XP_001601503	6.4626e-179	100	503.827	250	250
156554763	aubergine variant	781	gi|156554763|ref|XP_001605719.1|PREDICTED: protein piwi-like [Nasonia vitripennis]	XP_001605719	0	100	1627.07	781	781
156554769	60S ribosomal L19-like	200	gi|156554769|ref|XP_001602817.1|PREDICTED: 60S ribosomal protein L19-like [Nasonia vitripennis]	XP_001602817	9.77313e-141	100	402.905	200	200
156554853	Peroxisomal multifunctional enzyme type 2	722	gi|156554853|ref|XP_001606624.1|PREDICTED: peroxisomal multifunctional enzyme type 2-like isoform 1 [Nasonia vitripennis]	XP_001606624	0	100	1498.8	722	722
156554918	46 kDa FK506-binding nuclear	393	gi|156554918|ref|XP_001606442.1|PREDICTED: hypothetical protein LOC100116880 [Nasonia vitripennis]	XP_001606442	0	100	794.267	393	393
156554938	prefoldin subunit 3-like	192	gi|156554938|ref|XP_001599491.1|PREDICTED: prefoldin subunit 3-like [Nasonia vitripennis]	XP_001599491	1.14022e-137	100	394.43	192	192
156555000	PREDICTED: basigin-like	363	gi|156555000|ref|XP_001602941.1|PREDICTED: basigin-like [Nasonia vitripennis]	XP_001602941	0	100	748.429	363	363
156555012	ras-related Rab-2A-like	214	gi|156555012|ref|XP_001603108.1|PREDICTED: ras-related protein Rab-2-like [Nasonia vitripennis]	XP_001603108	4.75678e-157	100	445.277	214	214
156555239	inositol-3-phosphate synthase 1-B-like	522	gi|156555239|ref|XP_001604130.1|PREDICTED: inositol-3-phosphate synthase 1-A-like [Nasonia vitripennis]	XP_001604130	0	100	1077.39	522	522
156555273	ruvB-like 1-like	456	gi|156555273|ref|XP_001603203.1|PREDICTED: ruvB-like helicase 1-like [Nasonia vitripennis]	XP_001603203	0	100	920.613	456	456
156555278	prefoldin subunit 1-like	125	gi|156555278|ref|XP_001603823.1|PREDICTED: prefoldin subunit 1-like [Nasonia vitripennis]	XP_001603823	1.0537e-82	100	249.595	125	125
156555352	Plasma alpha-L-fucosidase	477	gi|156555352|ref|XP_001604815.1|PREDICTED: alpha-L-fucosidase-like [Nasonia vitripennis]	XP_001604815	0	100	985.326	477	477
156555390	probable asparaginyl-tRNA mitochondrial-like	468	gi|156555390|ref|XP_001605382.1|PREDICTED: probable asparaginyl-tRNA synthetase, mitochondrial-like [Nasonia vitripennis]	XP_001605382	0	100	975.696	468	468
156555446	ATP-binding cassette sub-family D member 3-like	495	gi|156555446|ref|XP_001605995.1|PREDICTED: ATP-binding cassette sub-family D member 3-like [Nasonia vitripennis]	XP_001605995	0	100	1015.37	495	495
156555564	AMP dependent coa ligase	568	gi|156555564|ref|XP_001604694.1|PREDICTED: probable 4-coumarate--CoA ligase 3-like [Nasonia vitripennis]	XP_001604694	0	100	1174.46	568	568
156555608	60S ribosomal L30-like	114	gi|156555608|ref|XP_001599538.1|PREDICTED: 60S ribosomal protein L30-like [Nasonia vitripennis]	XP_001599538	4.36616e-78	100	236.884	114	114
156555680	NPC2 homolog	157	gi|156555680|ref|XP_001601418.1|PREDICTED: ecdysteroid-regulated 16 kDa protein-like [Nasonia vitripennis]	XP_001601418	5.23812e-110	100	321.242	157	157
156555799	clone 403-like	376	gi|156555799|ref|XP_001601504.1|PREDICTED: actin-3-like isoform 1 [Nasonia vitripennis]	XP_001601504	0	100	786.949	376	376
156555917	PREDICTED: hypothetical protein LOC100119640	157	gi|156555917|ref|XP_001600757.1|PREDICTED: hypothetical protein LOC100119640 [Nasonia vitripennis]	XP_001600757	9.13217e-103	100	303.138	157	157
193211445	ras-related Rab-14-like	218	gi|193211445|ref|NP_001123226.1|Rab-protein 14 [Nasonia vitripennis]	NP_001123226	2.33891e-162	100	459.144	218	218
193788709	THO complex subunit 4-like	270	gi|193788709|ref|NP_001123294.1|THO complex 4 [Nasonia vitripennis]	NP_001123294	0	100	525.398	270	270
194239717	Sortilin-related receptor	2078	gi|194239717|ref|NP_001123523.1|sortilin-related receptor, L(DLR class) A repeats-containing-like [Nasonia vitripennis]	NP_001123523	0	100	4352.74	2078	2078
197245384	glyoxylate reductase hydroxypyruvate reductase-like	318	gi|197245384|ref|NP_001127792.1|glyoxylate reductase/hydroxypyruvate reductase-like [Nasonia vitripennis]	NP_001127792	0	100	647.121	318	318
197245406	mitochondrial import inner membrane translocase subunit TIM50-C-like	392	gi|197245406|ref|NP_001127797.1|translocase of inner mitochondrial membrane 50 homolog [Nasonia vitripennis]	NP_001127797	0	100	822.387	392	392
198114495	NADH dehydrogenase subunit 1	226	gi|198114495|gb|ACH81730.1|NADH dehydrogenase subunit 1 [Nasonia vitripennis]	ACH81730	2.82253e-153	100	436.802	226	226
198114503	NADH dehydrogenase subunit 5	562	gi|198114503|gb|ACH81737.1|NADH dehydrogenase subunit 5 [Nasonia vitripennis]	ACH81737	0	100	1075.46	562	562
198114513	cytochrome c oxidase subunit II	222	gi|198114501|gb|ACH81735.1|cytochrome oxidase subunit 2 [Nasonia vitripennis] >gi|198114513|gb|ACH81746.1| cytochrome oxidase subunit 2 [Nasonia vitripennis]	ACH81735	6.50617e-157	100	445.662	222	222
201023313	juvenile hormone epoxide hydrolase 1-like	470	gi|201023313|ref|NP_001128399.1|epoxide hydrolase 1 precursor [Nasonia vitripennis] >gi|183207592|gb|ACC55233.1| epoxide hydrolase 1 [Nasonia vitripennis]	NP_001128399	0	100	978.008	470	470
204305388	mitochondrial hydrogen-transporting ATP synthase coupling factor F	107	gi|204305356|gb|ACH99534.1|mitochondrial hydrogen-transporting ATP synthase coupling factor F [Nasonia vitripennis] >gi|204305370|gb|ACH99541.1| mitochondrial hydrogen-transporting ATP synthase coupling factor F [Nasonia vitripennis] >gi|204305374|gb|ACH99543.1| mitochondrial hydrogen-transporting ATP synthase coupling factor F [Nasonia vitripennis] >gi|204305382|gb|ACH99547.1| mitochondrial hydr…	ACH99534	1.24414e-73	100	224.942	107	107
211904138	probable methylthioribulose-1-phosphate dehydratase-like	246	gi|211904138|ref|NP_001123086.2|APAF1 interacting protein [Nasonia vitripennis]	NP_001123086	0	100	521.546	246	246
215272402	CTP synthase-like	607	gi|215272402|ref|NP_001135804.1|CTP synthase [Nasonia vitripennis]	NP_001135804	0	100	1251.5	607	607
215277011	uncharacterized protein LOC100216354 precursor	143	gi|215277011|ref|NP_001135841.1|uncharacterized protein LOC100216354 precursor [Nasonia vitripennis]	NP_001135841	3.33226e-101	100	297.745	143	143
216548700	guanine nucleotide-binding G(o) subunit alpha	354	gi|216548700|ref|NP_001135854.1|guanine nucleotide-binding protein G(o) subunit alpha [Nasonia vitripennis]	NP_001135854	0	100	739.569	354	354
218083864	39S ribosomal mitochondrial	415	gi|218083864|ref|NP_001136159.1|mitochondrial ribosomal protein L37 [Nasonia vitripennis]	NP_001136159	0	100	867.455	415	415
218400875	fumarate mitochondrial-like	473	gi|345478996|ref|XP_001606769.2|PREDICTED: LOW QUALITY PROTEIN: fumarate hydratase, mitochondrial [Nasonia vitripennis]	XP_001606769	0	96	963.37	492	473
218749822	T-complex 1 subunit eta	541	gi|218749822|ref|NP_001136327.1|chaperonin containing TCP1, subunit 7 [Nasonia vitripennis]	NP_001136327	0	100	1112.06	541	541
218749864	short-chain specific acyl- mitochondrial-like	402	gi|218749864|ref|NP_001136342.1|short-chain acyl-CoA dehydrogenase [Nasonia vitripennis]	NP_001136342	0	100	826.239	402	402
229576829	vesicle-fusing ATPase 1-like	744	gi|229576829|ref|NP_001153385.1|vesicle-fusing ATPase [Nasonia vitripennis]	NP_001153385	0	100	1531.15	744	744
229576912	vesicle-trafficking SEC22b-B-like	213	gi|229576912|ref|NP_001153403.1|vesicle-trafficking protein SEC22b [Nasonia vitripennis]	NP_001153403	1.62056e-156	100	443.736	213	213
229576957	aldo-keto reductase	343	gi|229576957|ref|NP_001153410.1|aldo-keto reductase-like [Nasonia vitripennis]	NP_001153410	0	100	710.679	343	343
229576961	aldose reductase-like	318	gi|229576961|ref|NP_001153411.1|aldo-keto reductase-like [Nasonia vitripennis]	NP_001153411	0	100	660.603	318	318
229577010	arylphorin subunit alpha	698	gi|229577010|ref|NP_001153417.1|hexamerin 83 precursor [Nasonia vitripennis]	NP_001153417	0	100	1436.01	698	698
229577119	casein kinase II subunit alpha-like	350	gi|229577115|ref|NP_001153430.1|casein kinase II alpha subunit [Nasonia vitripennis] >gi|229577119|ref|NP_001153431.1| casein kinase II alpha subunit [Nasonia vitripennis]	NP_001153430	0	100	729.554	350	350
229577134	glycine N-methyltransferase-like	294	gi|229577134|ref|NP_001153433.1|glycine N-methyltransferase-like [Nasonia vitripennis]	NP_001153433	0	100	614.379	294	294
229577142	neutral alpha-glucosidase AB-like	928	gi|229577142|ref|NP_001153434.1|alpha glucosidase II alpha subunit-like precursor [Nasonia vitripennis]	NP_001153434	0	100	1934.07	928	928
229577204	Adenosylhomocysteinase B	433	gi|229577204|ref|NP_001153324.1|S-adenosylhomocysteine hydrolase [Nasonia vitripennis]	NP_001153324	0	100	900.968	433	433
229577209	ribosomal L7A	268	gi|229577209|ref|NP_001153326.1|ribosomal protein L7A [Nasonia vitripennis]	NP_001153326	0	100	540.036	268	268
229577219	staphylococcal nuclease domain-containing 1-like	905	gi|229577219|ref|NP_001153329.1|tudor staphylococcus/micrococcal nuclease [Nasonia vitripennis]	NP_001153329	0	100	1858.57	905	905
229577257	ADP-ribosylation factor 2-like	180	gi|229577257|ref|NP_001153335.1|ADP-ribosylation factor-like [Nasonia vitripennis]	NP_001153335	2.85094e-129	100	372.089	180	180
229577285	Maltase 1	583	gi|229577285|ref|NP_001153339.1|alpha-glucosidase-like [Nasonia vitripennis]	NP_001153339	0	100	1201.42	583	583
229577287	Maltase 1	576	gi|229577287|ref|NP_001153340.1|alpha-glucosidase-like precursor [Nasonia vitripennis]	NP_001153340	0	100	1198.73	576	576
229577294	tropomyosin 2	284	gi|229577294|ref|NP_001153343.1|tropomyosin 2 [Nasonia vitripennis]	NP_001153343	0	100	537.724	284	284
229577298	tropomyosin 1 isoform B	283	gi|229577296|ref|NP_001153344.1|tropomyosin 1 isoform B [Nasonia vitripennis] >gi|229577298|ref|NP_001153345.1| tropomyosin 1 isoform B [Nasonia vitripennis]	NP_001153344	0	100	535.798	283	283
229577300	tropomyosin isoform L	284	gi|229577300|ref|NP_001153346.1|tropomyosin 1 isoform A [Nasonia vitripennis]	NP_001153346	0	100	531.561	284	284
229577321	splicing factor 3B subunit 3-like	1216	gi|229577321|ref|NP_001153352.1|splicing factor 3b, subunit 3 [Nasonia vitripennis]	NP_001153352	0	100	2532.67	1216	1216
229577327	serine hydroxymethyltransferase	490	gi|229577327|ref|NP_001153354.1|serine hydroxymethyltransferase 1 (soluble) [Nasonia vitripennis]	NP_001153354	0	100	1020.38	490	490
229577378	nucleosome assembly 1-like 1-like	372	gi|229577378|ref|NP_001153365.1|nucleosome assembly protein 1-like isoform 2 [Nasonia vitripennis]	NP_001153365	0	100	761.14	372	372
229577383	ATP synthase subunit mitochondrial	517	gi|229577383|ref|NP_001153366.1|ATP synthase subunit beta, mitochondrial [Nasonia vitripennis]	NP_001153366	0	100	1035.02	517	517
229577393	tricarboxylate transport mitochondrial	326	gi|229577393|ref|NP_001153368.1|solute carrier family 25, member 1 [Nasonia vitripennis]	NP_001153368	0	100	668.307	326	326
229606075	26S proteasome non-ATPase regulatory subunit 11-like	423	gi|229606073|ref|NP_001153445.1|proteasome p44.5 subunit [Nasonia vitripennis] >gi|229606075|ref|NP_001153446.1| proteasome p44.5 subunit [Nasonia vitripennis]	NP_001153445	0	100	859.751	423	423
229606083	cytochrome heme mitochondrial	306	gi|229606083|ref|NP_001153450.1|cytochrome c1, heme protein, mitochondrial [Nasonia vitripennis]	NP_001153450	0	100	640.958	306	306
229606086	Lipid storage droplets surface-binding 2	291	gi|229606086|ref|NP_001153452.1|lipid storage droplet 2 [Nasonia vitripennis]	NP_001153452	0	100	596.275	291	291
229606117	annexin B11 isoform A	319	gi|229606111|ref|NP_001153462.1|annexin B11 isoform B [Nasonia vitripennis]	NP_001153462	0	100	664.455	314	314
229608897	muscle LIM isoform 1	494	gi|229608897|ref|NP_001153469.1|muscle LIM protein isoform 1 [Nasonia vitripennis]	NP_001153469	0	100	1008.82	494	494
229892296	2-oxoglutarate mitochondrial-like	1021	gi|229892296|ref|NP_001153501.1|oxoglutarate (alpha-ketoglutarate) dehydrogenase (lipoamide) [Nasonia vitripennis]	NP_001153501	0	100	2139.77	1021	1021
238859547	major royal jelly 1	427	gi|238859547|ref|NP_001154978.1|major royal jelly protein-like 9 precursor [Nasonia vitripennis]	NP_001154978	0	100	892.108	427	427
238859582	lipase 3-like	457	gi|238859582|ref|NP_001154991.1|lipase A-like precursor [Nasonia vitripennis]	NP_001154991	0	100	945.651	457	457
238859618	serine protease	293	gi|238859618|ref|NP_001155014.1|serine protease 96 precursor [Nasonia vitripennis]	NP_001155014	0	100	602.823	293	293
238859625	trypsin 5G1-like	286	gi|238859625|ref|NP_001155017.1|serine protease 33 precursor [Nasonia vitripennis]	NP_001155017	0	100	594.349	286	286
238908532	venom K precursor	116	gi|238908532|ref|NP_001155028.1|venom protein K precursor [Nasonia vitripennis]	NP_001155028	1.20823e-77	100	235.728	116	116
238908534	venom L precursor	117	gi|238908534|ref|NP_001155029.1|venom protein L precursor [Nasonia vitripennis]	NP_001155029	2.97582e-78	100	237.654	117	117
238908542	lipase-like venom precursor	388	gi|238908542|ref|NP_001155039.1|lipase-like venom protein precursor [Nasonia vitripennis]	NP_001155039	0	100	797.349	388	388
239048037	venom V precursor	151	gi|239048037|ref|NP_001155041.1|venom protein V precursor [Nasonia vitripennis]	NP_001155041	7.72052e-102	100	300.056	151	151
239048185	serine protease 97 precursor	293	gi|239048185|ref|NP_001155042.1|serine protease 97 precursor [Nasonia vitripennis]	NP_001155042	0	100	603.594	293	293
239049675	Serine ase stubble	431	gi|239049675|ref|NP_001155060.1|serine protease homolog 21 precursor [Nasonia vitripennis]	NP_001155060	0	100	890.952	431	431
239050219	Serine protease easter	384	gi|239050219|ref|NP_001155077.1|serine protease 16 precursor [Nasonia vitripennis]	NP_001155077	0	100	785.793	384	384
239050555	glucose dehydrogenase [acceptor]-like	605	gi|239050502|ref|NP_001155085.1|glucose dehydrogenase-like venom protein [Nasonia vitripennis] >gi|239050555|ref|NP_001155086.1| glucose dehydrogenase-like venom protein [Nasonia vitripennis]	NP_001155085	0	100	1255.35	605	605
239050560	endonuclease-like venom precursor	503	gi|239050560|ref|NP_001155087.1|endonuclease-like venom protein precursor [Nasonia vitripennis]	NP_001155087	0	100	1056.97	503	503
239735556	GOBP-like venom precursor	131	gi|239735556|ref|NP_001155150.1|GOBP-like venom protein precursor [Nasonia vitripennis] >gi|355390007|emb|CCD17836.1| putative odorant binding protein 67 [Nasonia vitripennis]	NP_001155150	4.64669e-91	100	271.166	131	131
239735560	calreticulin precursor	403	gi|239735560|ref|NP_001155151.1|calreticulin precursor [Nasonia vitripennis]	NP_001155151	0	100	818.15	403	403
239735567	kynurenine--oxoglutarate transaminase 3-like	434	gi|239735567|ref|NP_001155153.1|aminotransferase-like venom protein 1 precursor [Nasonia vitripennis]	NP_001155153	0	100	905.59	434	434
239735577	kynurenine--oxoglutarate transaminase 3-like	441	gi|239735577|ref|NP_001155156.1|aminotransferase-like venom protein 2 precursor [Nasonia vitripennis]	NP_001155156	0	100	919.457	441	441
239787108	aspartylglucosaminidase precursor	345	gi|239787108|ref|NP_001155157.1|aspartylglucosaminidase precursor [Nasonia vitripennis]	NP_001155157	0	100	722.62	345	345
239787116	venom Q precursor	164	gi|239787116|ref|NP_001155161.1|venom protein Q precursor [Nasonia vitripennis]	NP_001155161	2.9088e-108	100	317.39	164	164
239787128	venom X precursor	112	gi|239787128|ref|NP_001155167.1|venom protein X precursor [Nasonia vitripennis]	NP_001155167	3.82264e-77	100	234.187	112	112
239787130	venom Y precursor	103	gi|239787130|ref|NP_001155168.1|venom protein Y precursor [Nasonia vitripennis]	NP_001155168	1.5769e-70	100	216.853	103	103
239787132	venom Z precursor	154	gi|239787132|ref|NP_001155169.1|venom protein Z precursor [Nasonia vitripennis]	NP_001155169	1.44018e-102	100	302.368	154	154
239787134	venom U precursor	206	gi|239787134|ref|NP_001155170.1|venom protein U precursor [Nasonia vitripennis]	NP_001155170	2.84577e-146	100	417.157	206	206
240255403	NADH dehydrogenase [ubiquinone] iron-sulfur 5	102	gi|240255403|ref|NP_001155298.1|NADH dehydrogenase [ubiquinone] iron-sulfur protein 5 [Nasonia vitripennis]	NP_001155298	4.13935e-70	100	215.698	102	102
253683402	60S ribosomal L6	273	gi|253683402|ref|NP_001153391.1|ribosomal protein L6 [Nasonia vitripennis]	NP_001153391	0	100	549.666	273	273
254910945	actin-4	376	gi|254910943|ref|NP_001157191.1|actin related protein 1 [Nasonia vitripennis] >gi|254910945|ref|NP_001157192.1| actin related protein 1 [Nasonia vitripennis]	NP_001157191	0	100	788.104	376	376
266457866	short-chain partial	266	gi|266457866|ref|NP_001161174.1|alcohol dehydrogenase-like [Nasonia vitripennis]	NP_001161174	0	100	541.191	266	266
266634746	serpin 5 precursor	442	gi|266634746|ref|NP_001161183.1|serpin 5 precursor [Nasonia vitripennis]	NP_001161183	0	100	912.909	442	442
268370120	NADH dehydrogenase [ubiquinone] iron-sulfur mitochondrial	217	gi|268370120|ref|NP_001161241.1|NADH dehydrogenase [ubiquinone] iron-sulfur protein 7, mitochondrial [Nasonia vitripennis]	NP_001161241	7.75823e-161	100	455.292	217	217
268370128	NADH-ubiquinone oxidoreductase 42 kda subunit	420	gi|268370128|ref|NP_001161245.1|NADH dehydrogenase [ubiquinone] 1 alpha subcomplex subunit 10, mitochondrial [Nasonia vitripennis]	NP_001161245	0	100	879.011	420	420
268607518	Eukaryotic translation initiation factor 4 gamma 3	1131	gi|268607518|ref|NP_001161331.1|eukaryotic translation initiation factor 4 gamma [Nasonia vitripennis]	NP_001161331	0	100	2321.2	1131	1131
268607528	Endocuticle structural glyco bd-1	150	gi|268607528|ref|NP_001161334.1|cuticular protein RR-1 family member 19 precursor [Nasonia vitripennis]	NP_001161334	2.19711e-103	100	303.908	150	150
268607673	endocuticle structural glyco bd-2-like	206	gi|268607673|ref|NP_001161364.1|cuticular protein RR-1 family member 53 precursor [Nasonia vitripennis]	NP_001161364	1.26007e-147	100	420.624	206	206
268607706	endocuticle structural glyco bd-8-like	131	gi|268607706|ref|NP_001161311.1|cuticular protein RR-1 family member 16 precursor [Nasonia vitripennis]	NP_001161311	3.18278e-89	100	266.544	131	131
268607737	ATP synthase subunit mitochondrial	238	gi|268607737|ref|NP_001161324.1|ATP synthase subunit b, mitochondrial [Nasonia vitripennis]	NP_001161324	7.08334e-175	100	492.271	238	238
269784671	ATP synthase subunit mitochondrial	57	gi|269784671|ref|NP_001161440.1|ATP synthase subunit epsilon, mitochondrial isoform B [Nasonia vitripennis]	NP_001161440	5.21079e-33	100	117.857	57	57
269784685	ATP synthase subunit mitochondrial	173	gi|269784685|ref|NP_001161446.1|ATP synthase subunit d, mitochondrial [Nasonia vitripennis]	NP_001161446	1.95226e-123	100	356.681	173	173
269784689	NADH-ubiquinone oxidoreductase 75 kDa mitochondrial	729	gi|269784689|ref|NP_001161447.1|NADH-ubiquinone oxidoreductase 75 kDa subunit, mitochondrial [Nasonia vitripennis]	NP_001161447	0	100	1513.82	729	729
269784695	ATP synthase subunit mitochondrial	546	gi|269784695|ref|NP_001161449.1|ATP synthase subunit alpha, mitochondrial [Nasonia vitripennis]	NP_001161449	0	100	1110.13	546	546
269784701	cytochrome b-c1 complex subunit 9	59	gi|269784701|ref|NP_001161451.1|cytochrome b-c1 complex subunit 9 [Nasonia vitripennis]	NP_001161451	3.96727e-34	100	120.939	59	59
269784705	mitochondrial-processing peptidase subunit beta	477	gi|269784705|ref|NP_001161452.1|mitochondrial-processing peptidase subunit beta [Nasonia vitripennis]	NP_001161452	0	100	1001.12	477	477
269784711	cytochrome b-c1 complex subunit 8	83	gi|269784711|ref|NP_001161454.1|cytochrome b-c1 complex subunit 8 [Nasonia vitripennis]	NP_001161454	3.24608e-54	100	173.711	83	83
269969171	60S ribosomal L7 L12	139	gi|270483719|ref|NP_001162028.1|mitochondrial ribosomal protein L12 [Nasonia vitripennis]	NP_001162028	9.37947e-89	100	267.314	139	139
270483714	juvenile hormone-inducible	406	gi|270483714|ref|NP_001162025.1|juvenile hormone inducible-like protein [Nasonia vitripennis]	NP_001162025	0	100	844.343	406	406
270483897	eukaryotic translation initiation factor 6	245	gi|270483897|ref|NP_001162022.1|eukaryotic translation initiation factor 6 [Nasonia vitripennis]	NP_001162022	1.83111e-176	100	496.893	245	245
283046759	fructose-bisphosphate aldolase-like	366	gi|283046759|ref|NP_001164327.1|fructose-bisphosphate aldolase isoform B [Nasonia vitripennis]	NP_001164327	0	100	754.977	366	366
283046761	fructose-bisphosphate aldolase-like	365	gi|283046761|ref|NP_001164328.1|fructose-bisphosphate aldolase isoform A [Nasonia vitripennis]	NP_001164328	0	100	751.51	365	365
283046805	serine protease precursor	269	gi|283046805|ref|NP_001164348.1|serine protease precursor [Nasonia vitripennis]	NP_001164348	0	100	561.222	269	269
283046809	venom N precursor	140	gi|283046809|ref|NP_001164349.1|venom protein N precursor [Nasonia vitripennis]	NP_001164349	4.73962e-99	100	291.967	140	140
283046823	hexamerin 110	927	gi|283046823|ref|NP_001164356.1|hexamerin 109 precursor [Nasonia vitripennis]	NP_001164356	0	100	1858.96	927	927
283046826	phenoloxidase subunit A3-like	691	gi|283046826|ref|NP_001164357.1|diphenol oxidase 1 [Nasonia vitripennis]	NP_001164357	0	100	1438.71	691	691
283135104	cAMP-dependent kinase 1	353	gi|283135104|ref|NP_001164381.1|cAMP-dependent protein kinase 1 [Nasonia vitripennis]	NP_001164381	0	100	732.25	353	353
283135218	fumarylacetoacetate hydrolase	417	gi|283135218|ref|NP_001164364.1|fumarylacetoacetase [Nasonia vitripennis]	NP_001164364	0	100	874.004	417	417
283135224	Casein kinase I isoform alpha	346	gi|283135224|ref|NP_001164367.1|casein kinase 1 alpha 1-like protein [Nasonia vitripennis]	NP_001164367	0	100	723.391	346	346
283135248	glucose-6-phosphate isomerase	557	gi|283135248|ref|NP_001164377.1|glucose-6-phosphate isomerase [Nasonia vitripennis]	NP_001164377	0	100	1149.42	557	557
283436140	peptidoglycan recognition	198	gi|283436140|ref|NP_001164436.1|peptidoglycan-recognition protein S2-like protein precursor [Nasonia vitripennis]	NP_001164436	8.50205e-145	100	412.92	198	198
288856252	NADH dehydrogenase [ubiquinone] iron-sulfur mitochondrial	127	gi|288856252|ref|NP_001165781.1|NADH dehydrogenase [ubiquinone] iron-sulfur protein 6, mitochondrial [Nasonia vitripennis]	NP_001165781	1.65601e-89	100	266.929	127	127
288856254	NADH dehydrogenase [ubiquinone] iron-sulfur mitochondrial	194	gi|288856254|ref|NP_001165782.1|NADH dehydrogenase [ubiquinone] iron-sulfur protein 4, mitochondrial [Nasonia vitripennis]	NP_001165782	1.28525e-143	100	409.453	194	194
288856257	NADH dehydrogenase [ubiquinone] iron-sulfur mitochondrial	201	gi|288856257|ref|NP_001165784.1|NADH dehydrogenase [ubiquinone] iron-sulfur protein 8, mitochondrial [Nasonia vitripennis]	NP_001165784	2.99974e-149	100	424.476	201	201
288856259	NADH dehydrogenase [ubiquinone] flavo mitochondrial	243	gi|288856259|ref|NP_001165785.1|NADH dehydrogenase [ubiquinone] flavoprotein 2, mitochondrial [Nasonia vitripennis]	NP_001165785	0	100	511.916	243	243
288856261	NADH dehydrogenase [ubiquinone] iron-sulfur mitochondrial	264	gi|288856261|ref|NP_001165786.1|NADH dehydrogenase [ubiquinone] iron-sulfur protein 3, mitochondrial [Nasonia vitripennis]	NP_001165786	0	100	551.592	264	264
288856263	NADH-ubiquinone oxidoreductase 39 kda subunit	407	gi|288856263|ref|NP_001165787.1|NADH dehydrogenase (ubiquinone) 1 alpha subcomplex, 9, 39kDa [Nasonia vitripennis]	NP_001165787	0	100	852.047	407	407
288856265	NADH dehydrogenase [ubiquinone] flavo mitochondrial	472	gi|288856265|ref|NP_001165788.1|NADH dehydrogenase [ubiquinone] flavoprotein 1, mitochondrial [Nasonia vitripennis]	NP_001165788	0	100	978.393	472	472
288856269	lethal 35Di	170	gi|288856269|ref|NP_001165790.1|NADH dehydrogenase (ubiquinone) 1 beta subcomplex, 6, 17kDa [Nasonia vitripennis]	NP_001165790	7.82646e-124	100	357.451	170	170
288856271	NADH dehydrogenase [ubiquinone] 1 beta subcomplex subunit 7	127	gi|288856271|ref|NP_001165791.1|NADH dehydrogenase [ubiquinone] 1 beta subcomplex subunit 7 [Nasonia vitripennis]	NP_001165791	1.04671e-89	100	267.314	127	127
288856275	NADH dehydrogenase [ubiquinone] 1 beta subcomplex subunit 9-like	143	gi|288856275|ref|NP_001165792.1|NADH dehydrogenase [ubiquinone] 1 beta subcomplex subunit 9 [Nasonia vitripennis]	NP_001165792	4.36547e-102	100	300.056	143	143
288856279	NADH dehydrogenase [ubiquinone] 1 alpha subcomplex subunit 4-like	82	gi|288856279|ref|NP_001165794.1|NADH dehydrogenase [ubiquinone] 1 alpha subcomplex subunit 4 [Nasonia vitripennis]	NP_001165794	2.29856e-53	100	171.4	82	82
288856283	NADH dehydrogenase	167	gi|288856283|ref|NP_001165795.1|NADH dehydrogenase [ubiquinone] 1 beta subcomplex subunit 10 [Nasonia vitripennis]	NP_001165795	1.86126e-121	100	351.288	167	167
288856291	NADH dehydrogenase [ubiquinone] 1 alpha subcomplex subunit 13	152	gi|288856291|ref|NP_001165799.1|NADH dehydrogenase [ubiquinone] 1 alpha subcomplex subunit 13 [Nasonia vitripennis]	NP_001165799	2.00039e-110	100	322.013	152	152
288856293	probable NADH dehydrogenase [ubiquinone] 1 alpha subcomplex subunit 12-like	139	gi|288856293|ref|NP_001165800.1|NADH dehydrogenase (ubiquinone) 1 alpha subcomplex, 12 [Nasonia vitripennis]	NP_001165800	4.70034e-99	100	291.967	139	139
288856295	succinate dehydrogenase [ubiquinone] flavo mitochondrial-like	661	gi|288856295|ref|NP_001165801.1|succinate dehydrogenase complex, subunit A, flavoprotein (Fp) [Nasonia vitripennis]	NP_001165801	0	100	1382.47	661	661
288856301	succinate dehydrogenase [ubiquinone] iron-sulfur mitochondrial	276	gi|288856301|ref|NP_001165802.1|succinate dehydrogenase [ubiquinone] iron-sulfur subunit, mitochondrial [Nasonia vitripennis]	NP_001165802	0	100	575.089	276	276
288856307	cytochrome b-c1 complex subunit mitochondrial-like	90	gi|288856307|ref|NP_001165805.1|cytochrome b-c1 complex subunit 6, mitochondrial [Nasonia vitripennis]	NP_001165805	6.89503e-59	100	186.037	90	90
288856309	ubiquinol-cytochrome C reductase complex 14kD subunit	121	gi|288856309|ref|NP_001165807.1|cytochrome b-c1 complex subunit 7 [Nasonia vitripennis]	NP_001165807	6.06175e-83	100	249.595	121	121
288856313	cytochrome b-c1 complex subunit mitochondrial-like	441	gi|288856313|ref|NP_001165809.1|cytochrome b-c1 complex subunit 2, mitochondrial [Nasonia vitripennis]	NP_001165809	0	100	906.746	441	441
288856315	cytochrome b-c1 complex subunit mitochondrial	275	gi|288856315|ref|NP_001165810.1|cytochrome b-c1 complex subunit Rieske, mitochondrial [Nasonia vitripennis]	NP_001165810	0	100	565.074	275	275
288856317	cytochrome c oxidase subunit 4 isoform mitochondrial	167	gi|288856317|ref|NP_001165811.1|cytochrome c oxidase subunit 4 isoform 1, mitochondrial [Nasonia vitripennis]	NP_001165811	1.48594e-120	100	348.977	167	167
288856319	cytochrome c oxidase subunit Va	151	gi|288856319|ref|NP_001165812.1|cytochrome c oxidase subunit Va [Nasonia vitripennis]	NP_001165812	1.52545e-107	100	314.694	151	151
288856322	cytochrome c oxidase subunit mitochondrial	122	gi|288856322|ref|NP_001165813.1|cytochrome c oxidase subunit 5B, mitochondrial [Nasonia vitripennis]	NP_001165813	1.77261e-85	100	256.144	122	122
288856324	cytochrome c oxidase subunit mitochondrial-like	104	gi|288856324|ref|NP_001165814.1|cytochrome c oxidase subunit 6A1, mitochondrial [Nasonia vitripennis]	NP_001165814	6.55548e-71	100	218.009	104	104
288856326	cytochrome c oxidase subunit 6B2-like	81	gi|288856326|ref|NP_001165815.1|cytochrome c oxidase subunit 6B1 [Nasonia vitripennis]	NP_001165815	8.77701e-54	100	172.555	81	81
288856333	ATP synthase-coupling factor mitochondrial	103	gi|288856333|ref|NP_001165817.1|ATP synthase-coupling factor 6, mitochondrial [Nasonia vitripennis]	NP_001165817	3.88748e-66	100	205.682	103	103
288856337	ATP synthase subunit mitochondrial	161	gi|288856335|ref|NP_001165818.1|ATP synthase subunit delta, mitochondrial [Nasonia vitripennis] >gi|288856337|ref|NP_001165819.1| ATP synthase subunit delta, mitochondrial [Nasonia vitripennis]	NP_001165818	4.29927e-111	100	324.324	161	161
288856341	ATP synthase subunit mitochondrial	99	gi|288856341|ref|NP_001165821.1|ATP synthase subunit g, mitochondrial [Nasonia vitripennis]	NP_001165821	1.91156e-66	100	206.068	99	99
288856343	ATP synthase subunit mitochondrial	296	gi|288856343|ref|NP_001165822.1|ATP synthase subunit gamma, mitochondrial [Nasonia vitripennis]	NP_001165822	0	100	607.446	296	296
288856345	ATP synthase subunit mitochondrial	207	gi|288856345|ref|NP_001165823.1|ATP synthase subunit O, mitochondrial [Nasonia vitripennis]	NP_001165823	2.96808e-144	100	412.149	207	207
288856347	NADH dehydrogenase 1 alpha subcomplex subunit 5	118	gi|288856347|ref|NP_001165824.1|NADH dehydrogenase [ubiquinone] 1 alpha subcomplex subunit 5 [Nasonia vitripennis]	NP_001165824	3.52115e-81	100	244.973	118	118
288856349	NADH:ubiquinone dehydrogenase	174	gi|288856349|ref|NP_001165825.1|NADH dehydrogenase [ubiquinone] 1 alpha subcomplex subunit 8 [Nasonia vitripennis]	NP_001165825	6.76325e-126	100	362.844	174	174
288856351	NADH dehydrogenase [ubiquinone] 1 beta subcomplex subunit 4	121	gi|288856351|ref|NP_001165826.1|NADH dehydrogenase [ubiquinone] 1 beta subcomplex subunit 4 [Nasonia vitripennis]	NP_001165826	2.91252e-84	100	253.062	121	121
289063438	glutathione S-transferase	215	gi|289063438|ref|NP_001165913.1|glutathione S-transferase D1 [Nasonia vitripennis]	NP_001165913	4.60114e-157	100	445.277	215	215
289177000	glutathione S-transferase omega-1-like	241	gi|289177000|ref|NP_001165912.1|glutathione S-transferase O1 [Nasonia vitripennis]	NP_001165912	1.95601e-176	100	496.508	241	241
289177004	glutathione S-transferase	203	gi|289063447|ref|NP_001165918.1|glutathione S-transferase S2 [Nasonia vitripennis] >gi|289177004|ref|NP_001165919.1| glutathione S-transferase S2 [Nasonia vitripennis]	NP_001165918	4.64148e-147	100	419.083	203	203
289177006	glutathione S-transferase	202	gi|289177006|ref|NP_001165920.1|glutathione S-transferase S3 [Nasonia vitripennis]	NP_001165920	4.42158e-146	100	416.387	202	202
289177010	glutathione S-transferase	202	gi|289177008|ref|NP_001165921.1|glutathione S-transferase S5 [Nasonia vitripennis] >gi|289177010|ref|NP_001165922.1| glutathione S-transferase S5 [Nasonia vitripennis]	NP_001165921	6.30813e-145	100	413.69	202	202
289177012	glutathione S-transferase	202	gi|289177012|ref|NP_001165923.1|glutathione S-transferase S6 [Nasonia vitripennis]	NP_001165923	3.94193e-147	100	419.083	202	202
289177014	Glutathione S-transferase	202	gi|289177014|ref|NP_001165924.1|glutathione S-transferase S8 [Nasonia vitripennis]	NP_001165924	8.56851e-145	100	413.305	202	202
289177016	Glutathione S-transferase theta-1	227	gi|289177016|ref|NP_001165925.1|glutathione S-transferase T2 [Nasonia vitripennis]	NP_001165925	1.68133e-169	100	478.019	227	227
289177024	microsomal glutathione S-transferase 1-like	145	gi|289177024|ref|NP_001165930.1|microsomal gluathione S-transferase 1 [Nasonia vitripennis]	NP_001165930	5.48088e-101	100	297.36	145	145
289177041	cytochrome P450 4C1	509	gi|289177041|ref|NP_001165935.1|cytochrome P450 4AB9 precursor [Nasonia vitripennis]	NP_001165935	0	100	1057.74	509	509
289177104	Esterase FE4	560	gi|289177104|ref|NP_001165965.1|carboxylesterase clade E, member 11 precursor [Nasonia vitripennis]	NP_001165965	0	100	1157.9	560	560
289177106	Esterase FE4	567	gi|289177106|ref|NP_001165966.1|carboxylesterase clade E, member 10 precursor [Nasonia vitripennis]	NP_001165966	0	100	1184.47	567	567
289177143	cytochrome P450 4C1	510	gi|289177143|ref|NP_001165987.1|cytochrome P450 4AB6 [Nasonia vitripennis]	NP_001165987	0	100	1059.67	510	510
289177150	cytochrome P450 4C1	510	gi|289177150|ref|NP_001165991.1|cytochrome P450 4BW5 [Nasonia vitripennis]	NP_001165991	0	100	1058.51	510	510
289177152	cytochrome P450 4g15-like	561	gi|289177152|ref|NP_001165992.1|cytochrome P450 4G43 [Nasonia vitripennis]	NP_001165992	0	100	1160.59	561	561
289177154	cytochrome P450	552	gi|289177154|ref|NP_001165993.1|cytochrome P450 4G44 [Nasonia vitripennis]	NP_001165993	0	100	1141.33	552	552
289177160	cytochrome P450 6k1-like	510	gi|289177160|ref|NP_001165995.1|cytochrome P450 6AQ4 [Nasonia vitripennis]	NP_001165995	0	100	1046.57	510	510
289177162	cytochrome P450 6k1-like	509	gi|289177162|ref|NP_001165996.1|cytochrome P450 6AQ5 [Nasonia vitripennis]	NP_001165996	0	100	1045.8	509	509
289177190	cytochrome P450 9e2	502	gi|289177190|ref|NP_001166009.1|cytochrome P450 9AG3 [Nasonia vitripennis]	NP_001166009	0	100	1044.26	502	502
289177192	cytochrome P450 9e2	502	gi|289177192|ref|NP_001166010.1|cytochrome P450 9AG4 [Nasonia vitripennis]	NP_001166010	0	100	1041.57	502	502
289177201	cytochrome P450 9e2	504	gi|289177201|ref|NP_001166013.1|cytochrome P450 9AH6 [Nasonia vitripennis]	NP_001166013	0	100	1048.88	504	504
289191323	myosin 1A	1019	gi|289191323|ref|NP_001166048.1|myosin 1A [Nasonia vitripennis]	NP_001166048	0	100	2128.98	1019	1019
289191337	serine protease 122 precursor	288	gi|289191337|ref|NP_001166055.1|serine protease 122 precursor [Nasonia vitripennis]	NP_001166055	0	100	594.734	288	288
289191480	mite allergen Der f 3-like	253	gi|289191480|ref|NP_001166062.1|serine protease 43 precursor [Nasonia vitripennis]	NP_001166062	0	100	524.242	253	253
289328051	serine protease 128 precursor	254	gi|289328051|ref|NP_001166069.1|serine protease 128 precursor [Nasonia vitripennis]	NP_001166069	0	100	522.702	254	254
289328559	serine protease 137 precursor	248	gi|289328559|ref|NP_001166073.1|serine protease 137 precursor [Nasonia vitripennis]	NP_001166073	0	100	513.842	248	248
289329613	serine protease 52 precursor	287	gi|289329613|ref|NP_001166081.1|serine protease 52 precursor [Nasonia vitripennis]	NP_001166081	0	100	589.726	287	287
289330886	proclotting enzyme	382	gi|289330886|ref|NP_001166091.1|serine protease 76 precursor [Nasonia vitripennis]	NP_001166091	0	100	783.097	382	382
289577258	eukaryotic translation initiation factor 2 subunit 2	313	gi|289577258|ref|NP_001166186.1|eukaryotic translation initiation factor 2 subunit 2 [Nasonia vitripennis]	NP_001166186	0	100	638.647	313	313
289577260	PDZ and LIM domain 3-like	216	gi|289577260|ref|NP_001166188.1|Z band alternatively spliced PDZ-motif protein 66 isoform 2 [Nasonia vitripennis]	NP_001166188	2.53253e-158	100	448.743	216	216
289629276	dehydrogenase reductase SDR family member 11-like	247	gi|289629276|ref|NP_001166221.1|short-chain dehydrogenase/reductase [Nasonia vitripennis]	NP_001166221	2.14661e-175	100	494.582	247	247
289629282	Ferritin subunit	215	gi|289629282|ref|NP_001166224.1|ferritin precursor [Nasonia vitripennis]	NP_001166224	5.30436e-157	100	445.277	215	215
289629288	elongation factor 1-alpha	461	gi|289629288|ref|NP_001166227.1|elongation factor 1-alpha [Nasonia vitripennis]	NP_001166227	0	100	946.806	461	461
289629294	heat shock cognate 70	655	gi|289629294|ref|NP_001166228.1|heat shock cognate 70 [Nasonia vitripennis]	NP_001166228	0	100	1347.41	655	655
289684213	serine protease homolog 125 precursor	273	gi|289684213|ref|NP_001166255.1|serine protease homolog 125 precursor [Nasonia vitripennis]	NP_001166255	0	100	567.385	273	273
289684219	endocuticle structural glyco bd-2-like	177	gi|289684219|ref|NP_001166258.1|cuticular protein RR-1 family member 20 precursor [Nasonia vitripennis]	NP_001166258	8.51049e-125	100	360.533	177	177
289684233	cuticular RR-2 family member 48 precursor	133	gi|289684233|ref|NP_001166265.1|cuticular protein RR-2 family member 48 precursor [Nasonia vitripennis]	NP_001166265	7.80041e-91	100	270.781	133	133
289684235	endocuticle structural glyco bd-1-like	163	gi|289684235|ref|NP_001166266.1|cuticular protein RR-1 family member 22 precursor [Nasonia vitripennis]	NP_001166266	2.08204e-114	100	332.798	163	163
289684247	larval cuticle A3A-like	135	gi|289684247|ref|NP_001166272.1|cuticular protein RR-2 family member 10 precursor [Nasonia vitripennis]	NP_001166272	2.23936e-89	100	267.314	135	135
289684253	cuticular RR-2 family member 8 precursor	224	gi|289684253|ref|NP_001166275.1|cuticular protein RR-2 family member 8 precursor [Nasonia vitripennis]	NP_001166275	2.7883e-144	100	413.69	224	224
290563203	apidermin 3 precursor	263	gi|290563203|ref|NP_001166863.1|apidermin 3 precursor [Nasonia vitripennis]	NP_001166863	3.9719e-164	100	467.233	263	263
296520209	L-xylulose reductase	244	gi|156553661|ref|XP_001601301.1|PREDICTED: L-xylulose reductase [Nasonia vitripennis]	XP_001601301	1.11921e-176	100	497.664	244	244
297139762	nasonin-6 precursor	153	gi|297139762|ref|NP_001171934.1|nasonin-6 precursor [Nasonia vitripennis] >gi|296399160|gb|ADH10371.1| nasonin-6 [Nasonia vitripennis]	NP_001171934	5.13949e-101	100	298.13	153	153
297515486	uncharacterized protein LOC100301994 precursor	770	gi|297515486|ref|NP_001172040.1|uncharacterized protein LOC100301994 precursor [Nasonia vitripennis]	NP_001172040	0	100	1576.61	770	770
299764402	eukaryotic translation initiation factor 3 subunit F-like	281	gi|299764402|ref|NP_001177676.1|eukaryotic translation initiation factor 3 subunit F-1 [Nasonia vitripennis]	NP_001177676	0	100	583.948	281	281
299782463	probable dynactin subunit 2-like	404	gi|299782463|ref|NP_001177682.1|dynactin subunit 2 [Nasonia vitripennis]	NP_001177682	0	100	822.002	404	404
299782477	dynein light chain cytoplasmic-like	89	gi|17933574|ref|NP_525075.1|cut up, isoform A [Drosophila melanogaster] >gi|24639734|ref|NP_726942.1| cut up, isoform B [Drosophila melanogaster] >gi|24639736|ref|NP_726943.1| cut up, isoform C [Drosophila melanogaster] >gi|24639738|ref|NP_726944.1| cut up, isoform D [Drosophila melanogaster] >gi|299782477|ref|NP_001177683.1| dynein light chain A [Nasonia vitripennis] >gi|386763834|ref|NP_0012455…	NP_525075	3.17112e-60	100	189.504	89	89
300116732	T-complex 1 subunit gamma	550	gi|300116732|ref|NP_001177859.1|T-complex protein 1 subunit gamma [Nasonia vitripennis]	NP_001177859	0	100	1129.39	550	550
300117074	apolipo O-like	254	gi|300117074|ref|NP_001177865.1|apolipoprotein O-like [Nasonia vitripennis]	NP_001177865	0	100	520.005	254	254
300360558	probable methylmalonate-semialdehyde dehydrogenase [acylating] mitochondrial-like	521	gi|300360558|ref|NP_001177939.1|methylmalonate-semialdehyde dehydrogenase [acylating], mitochondrial [Nasonia vitripennis]	NP_001177939	0	100	1078.54	521	521
300863149	Alpha-aminoadipic semialdehyde dehydrogenase	530	gi|300863149|ref|NP_001180248.1|aldehyde dehydrogenase family 7-like [Nasonia vitripennis]	NP_001180248	0	100	1089.72	530	530
307095929	elongation factor 1-alpha	349	gi|307095929|gb|ADN32040.1|elongation factor 1-alpha [Nasonia vitripennis]	ADN32040	0	100	719.924	349	349
345478753	cytochrome P450 9e2	501	gi|345478753|ref|XP_003423800.1|PREDICTED: cytochrome P450 9e2-like [Nasonia vitripennis]	XP_003423800	0	100	1044.26	501	501
345478795	eukaryotic translation initiation factor 3 subunit B-like isoform 2	704	gi|345478795|ref|XP_003423811.1|PREDICTED: eukaryotic translation initiation factor 3 subunit B-like isoform 2 [Nasonia vitripennis]	XP_003423811	0	100	1464.9	704	704
345478852	basement membrane-specific heparan sulfate proteoglycan core -like	3048	gi|345478852|ref|XP_001599724.2|PREDICTED: basement membrane-specific heparan sulfate proteoglycan core protein-like [Nasonia vitripennis]	XP_001599724	0	100	6291.07	3048	3048
345479090	band 7 AGAP004871-like	273	gi|345479090|ref|XP_001601547.2|PREDICTED: band 7 protein AGAP004871-like isoform 1 [Nasonia vitripennis]	XP_001601547	0	100	563.533	273	273
345479103	glutaminase kidney mitochondrial-like	660	gi|345479103|ref|XP_001601673.2|PREDICTED: glutaminase kidney isoform, mitochondrial-like [Nasonia vitripennis]	XP_001601673	0	100	1389.4	660	660
345479172	heterochromatin 1beta	185	gi|156536856|ref|XP_001603292.1|PREDICTED: chromobox protein homolog 5-like isoform 1 [Nasonia vitripennis] >gi|345479172|ref|XP_003423893.1| PREDICTED: chromobox protein homolog 5-like isoform 2 [Nasonia vitripennis]	XP_001603292	1.36386e-131	100	378.252	185	185
345479197	vanin 1-like	576	gi|345479197|ref|XP_001603861.2|PREDICTED: vanin-like protein 1-like [Nasonia vitripennis]	XP_001603861	0	100	1199.11	576	576
345479258	fatty acid synthase-like	2398	gi|345479258|ref|XP_003423914.1|PREDICTED: fatty acid synthase-like isoform 2 [Nasonia vitripennis]	XP_003423914	0	100	4939.01	2398	2398
345479274	15-hydroxyprostaglandin dehydrogenase [NAD+]-like	261	gi|345479272|ref|XP_001605257.2|PREDICTED: 15-hydroxyprostaglandin dehydrogenase [NAD+]-like isoform 1 [Nasonia vitripennis]	XP_001605257	0	100	531.561	261	261
345479324	phosphoglycerate kinase-like	468	gi|345479324|ref|XP_001606843.2|PREDICTED: phosphoglycerate kinase-like [Nasonia vitripennis]	XP_001606843	0	100	951.044	468	468
345479331	Eukaryotic translation initiation factor 3 subunit D	543	gi|156537287|ref|XP_001605972.1|PREDICTED: eukaryotic translation initiation factor 3 subunit D-like isoform 1 [Nasonia vitripennis]	XP_001605972	0	100	1140.95	543	543
345479361	succinyl- :3-ketoacid-coenzyme A transferase mitochondrial-like	541	gi|345479361|ref|XP_001606142.2|PREDICTED: succinyl-CoA:3-ketoacid-coenzyme A transferase 1, mitochondrial-like [Nasonia vitripennis]	XP_001606142	0	100	1102.04	541	541
345479585	40S ribosomal S7	193	gi|156536931|ref|XP_001608129.1|PREDICTED: 40S ribosomal protein S7-like isoform 1 [Nasonia vitripennis] >gi|345479585|ref|XP_003423985.1| PREDICTED: 40S ribosomal protein S7-like isoform 2 [Nasonia vitripennis] >gi|152940811|gb|ABS44870.1| ribosomal protein S7e [Pteromalus puparum]	XP_001608129	1.64208e-136	100	391.349	193	193
345479643	6-phosphofructokinase-like isoform 2	797	gi|345479643|ref|XP_003424000.1|PREDICTED: 6-phosphofructokinase-like isoform 2 [Nasonia vitripennis]	XP_003424000	0	100	1659.81	797	797
345479791	60S ribosomal L5-like	297	gi|345479791|ref|XP_003424029.1|PREDICTED: 60S ribosomal protein L5-like [Nasonia vitripennis]	XP_003424029	0	100	614.379	297	297
345479802	Histone H1	240	gi|345479802|ref|XP_003424031.1|PREDICTED: hypothetical protein LOC100120749 [Nasonia vitripennis]	XP_003424031	1.77667e-136	100	395.201	240	240
345479998	ubiquitin fusion degradation 1 homolog	294	gi|345479998|ref|XP_001605370.2|PREDICTED: ubiquitin fusion degradation protein 1 homolog [Nasonia vitripennis]	XP_001605370	0	100	605.52	294	294
345480026	heat shock 70	660	gi|345480026|ref|XP_001604951.2|PREDICTED: heat shock protein 70 A1-like [Nasonia vitripennis]	XP_001604951	0	100	1366.29	660	660
345480174	myosin heavy muscle isoform 1	1953	gi|345480174|ref|XP_001607303.2|PREDICTED: myosin heavy chain, muscle isoform 1 [Nasonia vitripennis]	XP_001607303	0	100	3962.53	1953	1953
345480198	KIAA0664 homolog	1373	gi|345480198|ref|XP_001607351.2|PREDICTED: protein KIAA0664 homolog [Nasonia vitripennis]	XP_001607351	0	100	2853.54	1373	1373
345480212	COP9 signalosome complex subunit 4-like	412	gi|345480212|ref|XP_001607868.2|PREDICTED: COP9 signalosome complex subunit 4-like [Nasonia vitripennis]	XP_001607868	0	100	850.121	412	412
345480262	pre-mRNA-processing-splicing factor 8-like	2380	gi|345480262|ref|XP_003424117.1|PREDICTED: LOW QUALITY PROTEIN: pre-mRNA-processing-splicing factor 8 [Nasonia vitripennis]	XP_003424117	0	100	4976.38	2380	2380
345480604	unc-112-related -like	661	gi|345480604|ref|XP_001600559.2|PREDICTED: unc-112-related protein-like [Nasonia vitripennis]	XP_001600559	0	100	1384.01	661	661
345480682	apolipophorin-III precursor	191	gi|345480682|ref|XP_001602474.2|PREDICTED: hypothetical protein LOC100117157 [Nasonia vitripennis]	XP_001602474	3.70061e-131	100	377.867	191	191
345480729	heat shock 83-like	723	gi|345480729|ref|XP_003424204.1|PREDICTED: heat shock protein 83-like isoform 2 [Nasonia vitripennis] >gi|345480731|ref|XP_001605191.2| PREDICTED: heat shock protein 83-like isoform 1 [Nasonia vitripennis]	XP_003424204	0	100	1475.69	723	723
345480804	PREDICTED: hypothetical protein LOC100122343	360	gi|345480804|ref|XP_001605945.2|PREDICTED: hypothetical protein LOC100122343 [Nasonia vitripennis]	XP_001605945	0	100	734.176	360	360
345480826	ubiquitin-fold modifier 1-like	87	gi|345480826|ref|XP_003424223.1|PREDICTED: ubiquitin-fold modifier 1-like isoform 2 [Nasonia vitripennis]	XP_003424223	6.09497e-55	100	176.022	87	87
345480849	AP-2 complex subunit beta-like	921	gi|156544522|ref|XP_001607195.1|PREDICTED: AP-1 complex subunit beta-1-like isoform 1 [Nasonia vitripennis] >gi|345480849|ref|XP_003424226.1| PREDICTED: AP-1 complex subunit beta-1-like isoform 2 [Nasonia vitripennis] >gi|345480851|ref|XP_003424227.1| PREDICTED: AP-1 complex subunit beta-1-like isoform 3 [Nasonia vitripennis] >gi|345480853|ref|XP_003424228.1| PREDICTED: AP-1 complex subunit beta-…	XP_001607195	0	100	1890.16	921	921
345481008	venom D precursor	433	gi|345481008|ref|XP_003424265.1|PREDICTED: hypothetical protein LOC100679065 [Nasonia vitripennis]	XP_003424265	0	100	890.952	433	433
345481080	synapse-associated of 47 kDa-like	416	gi|345481080|ref|XP_001605268.2|PREDICTED: synapse-associated protein of 47 kDa-like [Nasonia vitripennis]	XP_001605268	0	100	835.869	416	416
345481609	calcium-binding mitochondrial carrier Aralar1-like	673	gi|345481609|ref|XP_001605622.2|PREDICTED: calcium-binding mitochondrial carrier protein Aralar1-like isoform 1 [Nasonia vitripennis]	XP_001605622	0	100	1395.56	673	673
345481684	cGMP-dependent isozyme 2 forms cD4 T1 T3A T3B-like	777	gi|345481684|ref|XP_001603549.2|PREDICTED: cGMP-dependent protein kinase, isozyme 2 forms cD4/T1/T3A/T3B isoform 1 [Nasonia vitripennis]	XP_001603549	0	100	1610.51	777	777
345481686	cGMP-dependent isozyme 2 forms cD4 T1 T3A T3B-like	675	gi|345481686|ref|XP_003424430.1|PREDICTED: cGMP-dependent protein kinase, isozyme 2 forms cD4/T1/T3A/T3B isoform 2 [Nasonia vitripennis]	XP_003424430	0	100	1390.56	675	675
345481794	ribosomal RNA methyltransferase NOP2-like	786	gi|345481794|ref|XP_001604770.2|PREDICTED: putative ribosomal RNA methyltransferase NOP2-like [Nasonia vitripennis]	XP_001604770	0	100	1600.49	786	786
345481827	PREDICTED: hypothetical protein LOC100679659 isoform 1	682	gi|345481827|ref|XP_003424464.1|PREDICTED: hypothetical protein LOC100679659 isoform 1 [Nasonia vitripennis]	XP_003424464	0	100	1436.4	682	682
345482048	2-hydroxyacyl- lyase 1-like	543	gi|156545467|ref|XP_001606876.1|PREDICTED: 2-hydroxyacyl-CoA lyase 1-like isoform 1 [Nasonia vitripennis]	XP_001606876	0	100	1129.01	543	543
345482136	Trifunctional purine biosynthetic adenosine-3	1010	gi|345482136|ref|XP_001602678.2|PREDICTED: trifunctional purine biosynthetic protein adenosine-3-like [Nasonia vitripennis]	XP_001602678	0	100	2065.81	1010	1010
345482208	cAMP-dependent kinase type I regulatory subunit-like	360	gi|345482208|ref|XP_003424546.1|PREDICTED: LOW QUALITY PROTEIN: cAMP-dependent protein kinase type I regulatory subunit-like, partial [Nasonia vitripennis]	XP_003424546	0	100	738.028	360	360
345482285	V-type proton ATPase subunit E-like	226	gi|345482285|ref|XP_003424562.1|PREDICTED: V-type proton ATPase subunit E-like [Nasonia vitripennis]	XP_003424562	2.09204e-160	100	454.907	226	226
345482391	NADP-dependent malic enzyme-like	628	gi|345482391|ref|XP_003424587.1|PREDICTED: NADP-dependent malic enzyme-like isoform 2 [Nasonia vitripennis]	XP_003424587	0	100	1310.82	628	628
345482402	pre-mRNA-splicing factor ATP-dependent RNA helicase DHX15-like	1041	gi|345482402|ref|XP_003424589.1|PREDICTED: putative pre-mRNA-splicing factor ATP-dependent RNA helicase DHX15-like [Nasonia vitripennis]	XP_003424589	0	100	2184.84	1041	1041
345482477	coatomer subunit delta	517	gi|345482477|ref|XP_001608145.2|PREDICTED: coatomer subunit delta [Nasonia vitripennis]	XP_001608145	0	100	1073.54	517	517
345482565	neural ectodermal development factor IMP-L2	315	gi|345482565|ref|XP_001608198.2|PREDICTED: neural/ectodermal development factor IMP-L2 [Nasonia vitripennis]	XP_001608198	0	100	645.195	315	315
345482574	aminopeptidase N-like	994	gi|345482574|ref|XP_001608204.2|PREDICTED: aminopeptidase N-like [Nasonia vitripennis]	XP_001608204	0	100	2077.37	994	994
345483105	dual specificity phosphatase 3-like isoform 2	212	gi|345483105|ref|XP_003424742.1|PREDICTED: dual specificity protein phosphatase 3-like isoform 2 [Nasonia vitripennis]	XP_003424742	5.89558e-156	100	442.195	212	212
345483163	tetratricopeptide repeat 27-like	253	gi|345483163|ref|XP_001607558.2|PREDICTED: 3-oxoacyl-[acyl-carrier-protein] reductase FabG-like [Nasonia vitripennis]	XP_001607558	0	100	519.62	253	253
345483208	PREDICTED: hypothetical protein LOC100680067	243	gi|345483208|ref|XP_003424767.1|PREDICTED: hypothetical protein LOC100680067 [Nasonia vitripennis]	XP_003424767	4.17277e-179	100	503.442	243	243
345483324	venom serine carboxypeptidase-like	467	gi|345483324|ref|XP_003424792.1|PREDICTED: venom serine carboxypeptidase-like isoform 2 [Nasonia vitripennis]	XP_003424792	0	100	969.533	467	467
345483357	low-density lipo receptor-related 2-like	330	gi|345483357|ref|XP_001600671.2|PREDICTED: low-density lipoprotein receptor-related protein-like [Nasonia vitripennis]	XP_001600671	0	100	686.411	330	330
345483385	EF-hand calcium-binding domain-containing 1	198	gi|345483385|ref|XP_001601873.2|PREDICTED: hypothetical protein LOC100117710 [Nasonia vitripennis]	XP_001601873	3.26348e-142	100	406.371	198	198
345483559	zonadhesin- partial	1433	gi|345483559|ref|XP_003424842.1|PREDICTED: hypothetical protein LOC100679285 [Nasonia vitripennis]	XP_003424842	0	100	2859.71	1433	1433
345483632	alpha-methylacyl- racemase-like	382	gi|156553316|ref|XP_001600288.1|PREDICTED: alpha-methylacyl-CoA racemase-like isoform 1 [Nasonia vitripennis] >gi|345483632|ref|XP_003424858.1| PREDICTED: alpha-methylacyl-CoA racemase-like isoform 2 [Nasonia vitripennis]	XP_001600288	0	100	791.956	382	382
345483676	DJ-1-like	221	gi|345483676|ref|XP_001599104.2|PREDICTED: protein DJ-1-like [Nasonia vitripennis]	XP_001599104	2.41911e-156	100	444.121	221	221
345483689	delta-1-pyrroline-5-carboxylate mitochondrial-like	568	gi|345483689|ref|XP_001601273.2|PREDICTED: delta-1-pyrroline-5-carboxylate dehydrogenase, mitochondrial-like [Nasonia vitripennis]	XP_001601273	0	100	1184.47	568	568
345483709	phosphatidylethanolamine-binding homolog -like isoform 1	182	gi|156546926|ref|XP_001603243.1|PREDICTED: phosphatidylethanolamine-binding protein homolog F40A3.3-like isoform 1 [Nasonia vitripennis]	XP_001603243	5.56991e-131	100	377.481	182	182
345484317	short branched chain specific acyl- mitochondrial-like	416	gi|345484317|ref|XP_001604014.2|PREDICTED: short/branched chain specific acyl-CoA dehydrogenase, mitochondrial-like [Nasonia vitripennis]	XP_001604014	0	100	861.292	416	416
345484325	threonyl-tRNA cytoplasmic-like	705	gi|345484325|ref|XP_001603180.2|PREDICTED: threonyl-tRNA synthetase, cytoplasmic-like [Nasonia vitripennis]	XP_001603180	0	100	1478	705	705
345484483	PREDICTED: hypothetical protein LOC100116864	438	gi|345484483|ref|XP_001605589.2|PREDICTED: hypothetical protein LOC100116864 [Nasonia vitripennis]	XP_001605589	0	100	919.842	438	438
345484547	peptidyl-prolyl cis-trans isomerase FKBP4-like	461	gi|345484547|ref|XP_003425066.1|PREDICTED: LOW QUALITY PROTEIN: peptidyl-prolyl cis-trans isomerase FKBP4-like [Nasonia vitripennis]	XP_003425066	0	100	944.11	461	461
345485250	Polymerase delta-interacting 3	442	gi|345485250|ref|XP_001600231.2|PREDICTED: hypothetical protein LOC100115530 isoform 1 [Nasonia vitripennis]	XP_001600231	0	100	896.73	442	442
345485274	carboxypeptidase B-like	428	gi|345485274|ref|XP_001599161.2|PREDICTED: carboxypeptidase B-like [Nasonia vitripennis]	XP_001599161	0	100	882.863	428	428
345485278	mitochondrial import inner membrane translocase subunit TIM44-like	456	gi|345485278|ref|XP_001599273.2|PREDICTED: mitochondrial import inner membrane translocase subunit TIM44-like isoform 1 [Nasonia vitripennis]	XP_001599273	0	100	949.118	456	456
345485391	ATP-binding cassette sub-family B member mitochondrial-like	844	gi|345485389|ref|XP_003425259.1|PREDICTED: ATP-binding cassette sub-family B member 6, mitochondrial-like isoform 2 [Nasonia vitripennis] >gi|345485391|ref|XP_001605354.2| PREDICTED: ATP-binding cassette sub-family B member 6, mitochondrial-like isoform 1 [Nasonia vitripennis]	XP_003425259	0	100	1735.7	844	844
345485417	eukaryotic peptide chain release factor GTP-binding subunit ERF3B-like	549	gi|345485417|ref|XP_003425265.1|PREDICTED: eukaryotic peptide chain release factor GTP-binding subunit ERF3A-like isoform 2 [Nasonia vitripennis]	XP_003425265	0	100	1127.08	549	549
345485475	serine protease inhibitor 3 4	379	gi|345485475|ref|XP_003425279.1|PREDICTED: hypothetical protein LOC100122544 [Nasonia vitripennis]	XP_003425279	0	100	780.015	379	379
345485514	selenium-binding 1-B-like	480	gi|345485514|ref|XP_001606344.2|PREDICTED: selenium-binding protein 1-A-like [Nasonia vitripennis]	XP_001606344	0	100	996.112	480	480
345485558	farnesyl pyrophosphate synthase-like	404	gi|345485558|ref|XP_001604464.2|PREDICTED: farnesyl pyrophosphate synthase-like [Nasonia vitripennis]	XP_001604464	0	100	848.966	404	404
345485570	amphiphysin-like isoform 2	351	gi|345485570|ref|XP_003425296.1|PREDICTED: myc box-dependent-interacting protein 1-like isoform 3 [Nasonia vitripennis]	XP_003425296	0	100	731.095	351	351
345485792	Importin subunit beta-1	886	gi|345485792|ref|XP_003425337.1|PREDICTED: importin subunit beta-1-like isoform 2 [Nasonia vitripennis]	XP_003425337	0	100	1840.85	886	886
345485859	PREDICTED: hypothetical protein LOC100680245	171	gi|345485859|ref|XP_003425355.1|PREDICTED: hypothetical protein LOC100680245 [Nasonia vitripennis]	XP_003425355	9.13454e-118	100	342.043	171	171
345485882	serine threonine- phosphatase 2A catalytic subunit alpha isoform-like	309	gi|345485882|ref|XP_001602506.2|PREDICTED: serine/threonine-protein phosphatase 2A catalytic subunit alpha isoform-like [Nasonia vitripennis]	XP_001602506	0	100	649.432	309	309
345485905	Alcohol dehydrogenase [NADP+] A	305	gi|345485903|ref|XP_001603938.2|PREDICTED: 1,5-anhydro-D-fructose reductase-like isoform 1 [Nasonia vitripennis] >gi|345485905|ref|XP_003425366.1| PREDICTED: 1,5-anhydro-D-fructose reductase-like isoform 2 [Nasonia vitripennis]	XP_001603938	0	100	630.172	305	305
345485911	probable N(2),N(2)-dimethylguanosine tRNA methyltransferase-like	312	gi|345485911|ref|XP_001604204.2|PREDICTED: prostaglandin F synthase 2-like [Nasonia vitripennis]	XP_001604204	0	100	649.818	312	312
345485940	lethal(2)essential for life-like	195	gi|345485940|ref|XP_001604538.2|PREDICTED: protein lethal(2)essential for life-like [Nasonia vitripennis]	XP_001604538	9.2486e-142	100	404.831	195	195
345485942	lethal(2)essential for life-like	191	gi|345485942|ref|XP_003425371.1|PREDICTED: protein lethal(2)essential for life-like [Nasonia vitripennis]	XP_003425371	7.23745e-135	100	387.111	191	191
345485959	PREDICTED: hypothetical protein LOC100121351	235	gi|345485959|ref|XP_001604961.2|PREDICTED: hypothetical protein LOC100121351 [Nasonia vitripennis]	XP_001604961	2.93793e-165	100	468.003	235	235
345486088	coiled-coil domain-containing 39-like	285	gi|345486088|ref|XP_003425400.1|PREDICTED: LOW QUALITY PROTEIN: S-formylglutathione hydrolase-like [Nasonia vitripennis]	XP_003425400	0	100	594.349	285	285
345486118	thioredoxin reductase mitochondrial-like	492	gi|345486118|ref|XP_001603220.2|PREDICTED: thioredoxin reductase 2, mitochondrial-like isoform 1 [Nasonia vitripennis]	XP_001603220	0	100	1014.22	492	492
345486124	NFU1 iron-sulfur cluster scaffold mitochondrial-like	278	gi|345486124|ref|XP_003425407.1|PREDICTED: NFU1 iron-sulfur cluster scaffold homolog, mitochondrial-like [Nasonia vitripennis]	XP_003425407	0	100	572.007	278	278
345486152	Transferrin	730	gi|345486152|ref|XP_001600442.2|PREDICTED: transferrin-like [Nasonia vitripennis]	XP_001600442	0	100	1527.69	730	730
345486260	puromycin-sensitive aminopeptidase-like	958	gi|345486260|ref|XP_001599897.2|PREDICTED: puromycin-sensitive aminopeptidase-like [Nasonia vitripennis]	XP_001599897	0	100	1993.39	958	958
345486543	pyruvate dehydrogenase E1 component subunit mitochondrial-like	353	gi|345486543|ref|XP_001604584.2|PREDICTED: pyruvate dehydrogenase E1 component subunit beta, mitochondrial-like [Nasonia vitripennis]	XP_001604584	0	100	729.554	353	353
345486566	mycosubtilin synthase subunit C-like	855	gi|345486566|ref|XP_003425501.1|PREDICTED: dimodular nonribosomal peptide synthase-like [Nasonia vitripennis]	XP_003425501	0	100	1752.64	855	855
345486620	transitional endoplasmic reticulum ATPase TER94-like	801	gi|345486620|ref|XP_001605497.2|PREDICTED: transitional endoplasmic reticulum ATPase TER94-like [Nasonia vitripennis]	XP_001605497	0	100	1642.48	801	801
345486694	neuronal membrane glyco M6-b-like	263	gi|345486694|ref|XP_003425532.1|PREDICTED: neuronal membrane glycoprotein M6-b-like isoform 2 [Nasonia vitripennis]	XP_003425532	0	100	546.199	263	263
345486721	armadillo repeat-containing 8-like	687	gi|345486721|ref|XP_001606553.2|PREDICTED: armadillo repeat-containing protein 8-like [Nasonia vitripennis]	XP_001606553	0	100	1401.34	687	687
345486723	dehydrogenase reductase SDR family member 11-like	248	gi|345486723|ref|XP_001606577.2|PREDICTED: dehydrogenase/reductase SDR family member 11-like [Nasonia vitripennis]	XP_001606577	0	100	508.834	248	248
345486769	PREDICTED: hypothetical protein LOC100678275	193	gi|345486769|ref|XP_003425550.1|PREDICTED: hypothetical protein LOC100678275 [Nasonia vitripennis]	XP_003425550	4.59881e-140	100	400.593	193	193
345486851	yellow-x1c precursor	435	gi|345486851|ref|XP_003425569.1|PREDICTED: protein yellow [Nasonia vitripennis]	XP_003425569	0	100	904.049	435	435
345486982	COMM domain-containing 4-like	190	gi|345486982|ref|XP_001607464.2|PREDICTED: COMM domain-containing protein 4-like [Nasonia vitripennis]	XP_001607464	3.60948e-132	100	380.178	190	190
345487116	dolichyl-diphosphooligosaccharide-- glycosyltransferase subunit 2-like	650	gi|345487116|ref|XP_001601669.2|PREDICTED: dolichyl-diphosphooligosaccharide--protein glycosyltransferase subunit 2-like [Nasonia vitripennis]	XP_001601669	0	100	1320.45	650	650
345487183	integrin beta-PS-like	840	gi|345487183|ref|XP_001601489.2|PREDICTED: integrin beta-PS-like [Nasonia vitripennis]	XP_001601489	0	100	1748.02	840	840
345487655	MOSC domain-containing mitochondrial-like	342	gi|345487655|ref|XP_001605008.2|PREDICTED: MOSC domain-containing protein 2, mitochondrial-like [Nasonia vitripennis]	XP_001605008	0	100	699.893	342	342
345487659	PREDICTED: hypothetical protein LOC100121483 isoform 1	864	gi|345487659|ref|XP_001605094.2|PREDICTED: hypothetical protein LOC100121483 isoform 1 [Nasonia vitripennis]	XP_001605094	0	100	1791.93	864	864
345487780	ubiquitin carboxyl-terminal hydrolase 14-like isoform 1	511	gi|345487780|ref|XP_003425756.1|PREDICTED: ubiquitin carboxyl-terminal hydrolase 14-like isoform 2 [Nasonia vitripennis]	XP_003425756	0	100	1057.36	511	511
345488002	pseudouridylate synthase 7 homolog	833	gi|345488002|ref|XP_001603223.2|PREDICTED: pseudouridylate synthase 7 homolog [Nasonia vitripennis]	XP_001603223	0	100	1717.98	833	833
345488071	coiled-coil domain-containing 6-like	291	gi|345488071|ref|XP_001599067.2|PREDICTED: coiled-coil domain-containing protein 6-like [Nasonia vitripennis]	XP_001599067	0	100	588.186	291	291
345488292	methionyl-tRNA cytoplasmic-like isoform 2	968	gi|345488292|ref|XP_003425875.1|PREDICTED: methionyl-tRNA synthetase, cytoplasmic-like isoform 2 [Nasonia vitripennis]	XP_003425875	0	100	1998.4	968	968
345488494	28S ribosomal mitochondrial	454	gi|345488494|ref|XP_001601605.2|PREDICTED: hypothetical protein LOC100117334 [Nasonia vitripennis]	XP_001601605	0	100	933.71	454	454
345488529	translocon-associated subunit beta-like	192	gi|156550476|ref|XP_001602398.1|PREDICTED: translocon-associated protein subunit beta-like isoform 1 [Nasonia vitripennis] >gi|345488529|ref|XP_003425930.1| PREDICTED: translocon-associated protein subunit beta-like isoform 2 [Nasonia vitripennis]	XP_001602398	1.11634e-139	100	399.438	192	192
345488546	Retinol dehydrogenase 11	330	gi|345488546|ref|XP_001601650.2|PREDICTED: retinol dehydrogenase 11-like [Nasonia vitripennis]	XP_001601650	0	100	679.863	330	330
345488586	elongation factor 2-like	844	gi|345488586|ref|XP_001602460.2|PREDICTED: elongation factor 2-like [Nasonia vitripennis]	XP_001602460	0	100	1751.49	844	844
345488636	vitellin-degrading protease	251	gi|345488636|ref|XP_001599663.2|PREDICTED: vitellin-degrading protease [Nasonia vitripennis]	XP_001599663	0	100	516.924	251	251
345488667	vitellin-degrading protease	259	gi|345488667|ref|XP_003425960.1|PREDICTED: trypsin-1-like [Nasonia vitripennis]	XP_003425960	0	100	531.561	259	259
345488712	dosage compensation regulator-like	1259	gi|345488712|ref|XP_001604965.2|PREDICTED: dosage compensation regulator-like isoform 1 [Nasonia vitripennis]	XP_001604965	0	100	2627.82	1259	1259
345488771	transketolase 2-like isoform 2	622	gi|345488771|ref|XP_003425981.1|PREDICTED: transketolase-like isoform 2 [Nasonia vitripennis]	XP_003425981	0	100	1284.24	622	622
345489111	thioredoxin peroxidase 2	249	gi|345489111|ref|XP_001606643.2|PREDICTED: peroxiredoxin-4-like [Nasonia vitripennis]	XP_001606643	0	100	518.079	249	249
345489149	Glutamyl aminopeptidase	701	gi|345489149|ref|XP_001600617.2|PREDICTED: glutamyl aminopeptidase-like [Nasonia vitripennis]	XP_001600617	0	100	1461.05	701	701
345489304	succinate-semialdehyde mitochondrial-like	507	gi|345489304|ref|XP_003426097.1|PREDICTED: succinate-semialdehyde dehydrogenase, mitochondrial-like [Nasonia vitripennis]	XP_003426097	0	100	1055.05	507	507
345489366	slit homolog 3 -like	300	gi|345489366|ref|XP_003426119.1|PREDICTED: leucine-rich repeat LGI family member 3-like [Nasonia vitripennis]	XP_003426119	0	100	608.216	300	300
345489382	PREDICTED: hypothetical protein LOC100120402 isoform 2	1961	gi|345489382|ref|XP_003426125.1|PREDICTED: hypothetical protein LOC100120402 isoform 2 [Nasonia vitripennis]	XP_003426125	0	100	4003.75	1961	1961
345489447	3 (2 ),5 -bisphosphate nucleotidase 1-like	306	gi|156551199|ref|XP_001604882.1|PREDICTED: 3'(2'),5'-bisphosphate nucleotidase 1-like isoform 1 [Nasonia vitripennis] >gi|345489447|ref|XP_003426141.1| PREDICTED: 3'(2'),5'-bisphosphate nucleotidase 1-like isoform 2 [Nasonia vitripennis]	XP_001604882	0	100	630.172	306	306
345489547	aldehyde dehydrogenase mitochondrial-like	481	gi|345489547|ref|XP_001601759.2|PREDICTED: aldehyde dehydrogenase X, mitochondrial-like [Nasonia vitripennis]	XP_001601759	0	100	969.533	481	481
345489680	mite allergen Der f 3-like	255	gi|345489680|ref|XP_003426198.1|PREDICTED: mite allergen Der f 3-like [Nasonia vitripennis]	XP_003426198	0	100	528.094	255	255
345489736	transmembrane 214-like	683	gi|345489736|ref|XP_001601024.2|PREDICTED: transmembrane protein 214-like [Nasonia vitripennis]	XP_001601024	0	100	1394.02	683	683
345489961	scavenger receptor class B member 1-like	516	gi|345489961|ref|XP_003426273.1|PREDICTED: scavenger receptor class B member 1 isoform 2 [Nasonia vitripennis]	XP_003426273	0	100	1065.06	516	516
345490015	V-type proton ATPase 116 kDa subunit a isoform 1-like isoform 1	843	gi|345490015|ref|XP_003426283.1|PREDICTED: V-type proton ATPase 116 kDa subunit a isoform 1-like isoform 2 [Nasonia vitripennis]	XP_003426283	0	100	1761.5	843	843
345490143	PREDICTED: hypothetical protein LOC100114520	1436	gi|345490143|ref|XP_001599507.2|PREDICTED: hypothetical protein LOC100114520 [Nasonia vitripennis]	XP_001599507	0	100	2993.76	1436	1436
345490168	Eukaryotic translation initiation factor 2C 2	225	gi|345490168|ref|XP_003426319.1|PREDICTED: protein argonaute-2-like [Nasonia vitripennis]	XP_003426319	4.04302e-167	100	471.855	225	225
345490227	dehydrogenase reductase SDR family member 11-like	286	gi|345490227|ref|XP_001604944.2|PREDICTED: dehydrogenase/reductase SDR family member 11-like [Nasonia vitripennis]	XP_001604944	0	100	586.26	286	286
345490237	probable phosphorylase b kinase regulatory subunit alpha-like isoform 1	1197	gi|345490237|ref|XP_003426334.1|PREDICTED: probable phosphorylase b kinase regulatory subunit alpha-like isoform 2 [Nasonia vitripennis]	XP_003426334	0	100	2494.54	1197	1197
345490385	PREDICTED: calumenin-like	363	gi|345490385|ref|XP_001607801.2|PREDICTED: calumenin-like [Nasonia vitripennis]	XP_001607801	0	100	744.962	363	363
345490453	TAR DNA-binding 43-like	476	gi|345490453|ref|XP_001602436.2|PREDICTED: TAR DNA-binding protein 43-like [Nasonia vitripennis]	XP_001602436	0	100	974.541	476	476
345490491	T-complex 1 subunit beta-like	534	gi|345490491|ref|XP_003426390.1|PREDICTED: T-complex protein 1 subunit beta-like isoform 2 [Nasonia vitripennis]	XP_003426390	0	100	1087.02	534	534
345490570	lysosomal alpha-mannosidase (mannosidase alpha class 2b member 1)	1056	gi|345490570|ref|XP_001603702.2|PREDICTED: lysosomal alpha-mannosidase-like isoform 1 [Nasonia vitripennis]	XP_001603702	0	100	2209.49	1056	1056
345490572	lysosomal alpha-mannosidase (mannosidase alpha class 2b member 1)	1056	gi|345490572|ref|XP_003426403.1|PREDICTED: lysosomal alpha-mannosidase-like isoform 2 [Nasonia vitripennis]	XP_003426403	0	100	2208.34	1056	1056
345490619	leucyl-tRNA cytoplasmic-like	878	gi|345490619|ref|XP_001599981.2|PREDICTED: leucyl-tRNA synthetase, cytoplasmic-like [Nasonia vitripennis]	XP_001599981	0	100	1834.31	878	878
345490777	sodium calcium exchanger 3-like	876	gi|345490777|ref|XP_003426456.1|PREDICTED: sodium/calcium exchanger 3-like [Nasonia vitripennis]	XP_003426456	0	100	1792.7	876	876
345490781	maltase 1-like isoform 1	639	gi|345490781|ref|XP_001601349.2|PREDICTED: maltase 1-like isoform 1 [Nasonia vitripennis]	XP_001601349	0	100	1313.52	639	639
345490895	spermine oxidase-like	520	gi|345490895|ref|XP_001607913.2|PREDICTED: spermine oxidase-like [Nasonia vitripennis]	XP_001607913	0	100	1076.23	520	520
345490897	spermine oxidase-like	511	gi|345490897|ref|XP_003426488.1|PREDICTED: lysine-specific histone demethylase 1A-like isoform 1 [Nasonia vitripennis]	XP_003426488	0	100	1058.51	511	511
345490916	upstream activation factor subunit spp27-like	265	gi|345490916|ref|XP_001607941.2|PREDICTED: upstream activation factor subunit spp27-like [Nasonia vitripennis]	XP_001607941	0	100	514.227	265	265
345490938	Leukotriene A-4 hydrolase	656	gi|345490938|ref|XP_001607975.2|PREDICTED: leukotriene A-4 hydrolase-like [Nasonia vitripennis]	XP_001607975	0	100	1361.67	656	656
345491277	PROH3_APIME ame: Full=Prohormone-3 Contains: ame: Full=Brain peptide ITGQGNRIF Flags: Precursor	222	gi|345491277|ref|XP_001604833.2|PREDICTED: prohormone-3-like [Nasonia vitripennis]	XP_001604833	1.04469e-163	100	462.996	222	222
345491370	PREDICTED: hypothetical protein LOC100120906	252	gi|345491370|ref|XP_001604500.2|PREDICTED: hypothetical protein LOC100120906 [Nasonia vitripennis]	XP_001604500	0	100	508.834	252	252
345491423	hexokinase type 2-like isoform 1	456	gi|345491423|ref|XP_003426603.1|PREDICTED: hexokinase type 2-like isoform 2 [Nasonia vitripennis]	XP_003426603	0	100	946.806	456	456
345491575	PREDICTED: hypothetical protein LOC100678525	2228	gi|345491575|ref|XP_003426648.1|PREDICTED: hypothetical protein LOC100678525 [Nasonia vitripennis]	XP_003426648	0	100	4627	2228	2228
345491599	ras-related Rab-10-like	200	gi|345491599|ref|XP_001606644.2|PREDICTED: ras-related protein Rab-10-like [Nasonia vitripennis]	XP_001606644	1.45084e-144	100	412.535	200	200
345491666	PREDICTED: hypothetical protein LOC100123489 isoform 2	193	gi|345491666|ref|XP_003426676.1|PREDICTED: hypothetical protein LOC100123489 isoform 2 [Nasonia vitripennis]	XP_003426676	1.36765e-133	100	384.03	193	193
345491707	fumarylacetoacetate hydrolase domain-containing 2A-like isoform 1	327	gi|345491707|ref|XP_001608058.2|PREDICTED: fumarylacetoacetate hydrolase domain-containing protein 2A-like [Nasonia vitripennis]	XP_001608058	0	100	671.003	327	327
345491767	charged multivesicular body 4b-like	220	gi|345491767|ref|XP_001607501.2|PREDICTED: charged multivesicular body protein 4b-like [Nasonia vitripennis]	XP_001607501	2.25442e-155	100	441.425	220	220
345491865	long-chain-fatty-acid-- ligase 1-like	656	gi|345491865|ref|XP_001607778.2|PREDICTED: long-chain-fatty-acid--CoA ligase 1-like [Nasonia vitripennis]	XP_001607778	0	100	1364.75	656	656
345491892	PREDICTED: hypothetical protein LOC100115149 isoform 2	281	gi|345491892|ref|XP_003426732.1|PREDICTED: hypothetical protein LOC100115149 isoform 2 [Nasonia vitripennis] >gi|345491896|ref|XP_003426734.1| PREDICTED: hypothetical protein LOC100115149 isoform 4 [Nasonia vitripennis]	XP_003426732	0	100	560.451	281	281
345491950	branched-chain-amino-acid cytosolic-like	407	gi|345491950|ref|XP_001601793.2|PREDICTED: branched-chain-amino-acid aminotransferase-like [Nasonia vitripennis]	XP_001601793	0	100	850.892	407	407
345492024	Glucosamine-6-phosphate isomerase	281	gi|156552402|ref|XP_001600716.1|PREDICTED: glucosamine-6-phosphate isomerase-like isoform 1 [Nasonia vitripennis] >gi|345492024|ref|XP_003426757.1| PREDICTED: glucosamine-6-phosphate isomerase-like isoform 2 [Nasonia vitripennis]	XP_001600716	0	100	588.186	281	281
345492034	PREDICTED: hypothetical protein LOC100116429	422	gi|345492034|ref|XP_001600931.2|PREDICTED: hypothetical protein LOC100116429 [Nasonia vitripennis]	XP_001600931	0	100	867.84	422	422
345492058	26S protease regulatory subunit 6B isoform 2	412	gi|345492058|ref|XP_003426762.1|PREDICTED: 26S protease regulatory subunit 6B isoform 2 [Nasonia vitripennis]	XP_003426762	0	100	845.499	412	412
345492202	40S ribosomal S20-like	121	gi|345492202|ref|XP_003426797.1|PREDICTED: 40S ribosomal protein S20-like [Nasonia vitripennis]	XP_003426797	7.00038e-81	100	244.588	121	121
345492206	60S ribosomal L27-like isoform 1	134	gi|156553789|ref|XP_001599509.1|PREDICTED: 60S ribosomal protein L27-like isoform 1 [Nasonia vitripennis] >gi|345492206|ref|XP_003426798.1| PREDICTED: 60S ribosomal protein L27-like isoform 2 [Nasonia vitripennis]	XP_001599509	2.63739e-91	100	271.937	134	134
345492750	DNA-directed RNA polymerases I and III subunit RPAC1-like	345	gi|345492750|ref|XP_003426918.1|PREDICTED: DNA-directed RNA polymerases I and III subunit RPAC1-like [Nasonia vitripennis]	XP_003426918	0	100	717.613	345	345
345492893	pseudouridine-5 -monophosphatase-like	230	gi|345492893|ref|XP_003426948.1|PREDICTED: pseudouridine-5'-monophosphatase-like isoform 2 [Nasonia vitripennis]	XP_003426948	3.068e-169	100	477.633	230	230
345493014	bifunctional NCOAT-like isoform 2	936	gi|345493014|ref|XP_003426978.1|PREDICTED: bifunctional protein NCOAT-like isoform 2 [Nasonia vitripennis]	XP_003426978	0	100	1956.8	936	936
345493035	oxidoreductase GLYR1 homolog	504	gi|345493035|ref|XP_003426984.1|PREDICTED: putative oxidoreductase GLYR1 homolog isoform 2 [Nasonia vitripennis]	XP_003426984	0	100	1045.03	504	504
345493054	calcyphosin -like	182	gi|345493054|ref|XP_003426991.1|PREDICTED: calcyphosin-like protein-like isoform 3 [Nasonia vitripennis]	XP_003426991	3.56109e-130	100	374.4	182	182
345493094	hexamerin 110	872	gi|345493094|ref|XP_001599110.2|PREDICTED: hexamerin isoform 1 [Nasonia vitripennis]	XP_001599110	0	100	1754.18	872	872
345493129	larval cuticle LCP-17-like	132	gi|345493129|ref|XP_001600091.2|PREDICTED: endocuticle structural glycoprotein SgAbd-2 [Nasonia vitripennis]	XP_001600091	9.66381e-89	100	265.388	132	132
345493313	PREDICTED: hypothetical protein LOC100120380	166	gi|345493313|ref|XP_001600596.2|PREDICTED: hypothetical protein LOC100120380 [Nasonia vitripennis]	XP_001600596	8.63508e-115	100	334.339	166	166
345493366	proliferation-associated 2G4-like	243	gi|345493366|ref|XP_001602273.2|PREDICTED: proliferation-associated protein 2G4-like [Nasonia vitripennis]	XP_001602273	1.39686e-179	100	504.982	243	243
345493467	eukaryotic translation initiation factor 3 subunit C-like	817	gi|345493467|ref|XP_001605155.2|PREDICTED: eukaryotic translation initiation factor 3 subunit C-like [Nasonia vitripennis]	XP_001605155	0	100	1704.49	817	817
345493584	collagen alpha-1(IV) chain-like	1880	gi|345493584|ref|XP_003427100.1|PREDICTED: LOW QUALITY PROTEIN: collagen alpha-1(IV) chain [Nasonia vitripennis]	XP_003427100	0	100	3472.17	1880	1880
345493586	collagen alpha-2(IV) chain-like	1862	gi|345493586|ref|XP_001603511.2|PREDICTED: LOW QUALITY PROTEIN: collagen alpha-1(IV) chain-like [Nasonia vitripennis]	XP_001603511	0	100	3508	1862	1862
345493710	PREDICTED: hypothetical protein LOC100679693	108	gi|345493710|ref|XP_003427134.1|PREDICTED: hypothetical protein LOC100679693 [Nasonia vitripennis]	XP_003427134	1.336e-70	100	217.238	108	108
345493847	transmembrane 9 superfamily member 2-like	660	gi|345493847|ref|XP_001606496.2|PREDICTED: transmembrane 9 superfamily member 2-like [Nasonia vitripennis]	XP_001606496	0	100	1370.14	660	660
345493875	NAD-dependent deacetylase sirtuin-5	268	gi|345493875|ref|XP_001606605.2|PREDICTED: NAD-dependent deacetylase sirtuin-5-like [Nasonia vitripennis]	XP_001606605	0	100	560.836	268	268
345493908	alan shepard-like isoform 2	577	gi|345493908|ref|XP_003427179.1|PREDICTED: protein alan shepard-like isoform 3 [Nasonia vitripennis]	XP_003427179	0	100	1161.36	577	577
345494054	phosphatase 1F	1906	gi|345494054|ref|XP_001606262.2|PREDICTED: hypothetical protein LOC100122653 [Nasonia vitripennis]	XP_001606262	0	100	3905.91	1906	1906
345494146	alpha-tocopherol transfer -like	309	gi|345494146|ref|XP_003427228.1|PREDICTED: clavesin-2-like isoform 2 [Nasonia vitripennis]	XP_003427228	0	100	640.958	309	309
345494174	26S proteasome non-ATPase regulatory subunit 8	270	gi|345494174|ref|XP_001606389.2|PREDICTED: 26S proteasome non-ATPase regulatory subunit 8-like [Nasonia vitripennis]	XP_001606389	0	100	554.288	270	270
345494243	histone -like	128	gi|380018341|ref|XP_003693090.1|PREDICTED: histone H2A.V-like [Apis florea]	XP_003693090	1.10045e-83	100	253.832	128	128
345494300	PREDICTED: uncharacterized protein C6orf168-like	420	gi|345494300|ref|XP_001606801.2|PREDICTED: uncharacterized protein C6orf168-like [Nasonia vitripennis]	XP_001606801	0	100	867.455	420	420
345494302	cytoplasmic aconitate hydratase	885	gi|345494302|ref|XP_003427264.1|PREDICTED: LOW QUALITY PROTEIN: cytoplasmic aconitate hydratase [Nasonia vitripennis]	XP_003427264	0	100	1800.41	885	885
345494391	dynein heavy cytoplasmic-like	852	gi|345494391|ref|XP_001600883.2|PREDICTED: dynein heavy chain, cytoplasmic-like [Nasonia vitripennis]	XP_001600883	0	100	1761.12	852	852
345494446	iron-sulfur cluster co-chaperone mitochondrial-like	251	gi|345494446|ref|XP_003427292.1|PREDICTED: iron-sulfur cluster co-chaperone protein HscB, mitochondrial-like [Nasonia vitripennis]	XP_003427292	0	100	513.072	251	251
345494466	peptidyl-prolyl cis-trans isomerase 5-like	208	gi|345494466|ref|XP_003427298.1|PREDICTED: peptidyl-prolyl cis-trans isomerase B-like [Nasonia vitripennis]	XP_003427298	5.41957e-148	100	421.779	208	208
345494542	T-complex 1 subunit zeta-like isoform 1	531	gi|345494542|ref|XP_001606486.2|PREDICTED: T-complex protein 1 subunit zeta-like isoform 2 [Nasonia vitripennis]	XP_001606486	0	100	1085.48	531	531
345494735	Ras-related Rab-6A	209	gi|345494735|ref|XP_001604718.2|PREDICTED: ras-related protein Rab-6A-like [Nasonia vitripennis]	XP_001604718	5.62629e-153	100	434.491	209	209
345494753	probable arginyl-tRNA mitochondrial-like	567	gi|345494753|ref|XP_001604101.2|PREDICTED: probable arginyl-tRNA synthetase, mitochondrial-like [Nasonia vitripennis]	XP_001604101	0	100	1174.07	567	567
345494826	dihydropyrimidinase-like isoform 1	613	gi|345494826|ref|XP_001603682.2|PREDICTED: dihydropyrimidinase-like [Nasonia vitripennis]	XP_001603682	0	100	1274.61	613	613
345494828	elongation of very long chain fatty acids 1-like	264	gi|345494828|ref|XP_001603768.2|PREDICTED: elongation of very long chain fatty acids protein AAEL008004-like [Nasonia vitripennis]	XP_001603768	0	100	542.347	264	264
345494863	Zinc finger on ecdysone puffs	703	gi|345494863|ref|XP_003427391.1|PREDICTED: hypothetical protein LOC100115805 isoform 2 [Nasonia vitripennis] >gi|345494865|ref|XP_001600427.2| PREDICTED: hypothetical protein LOC100115805 isoform 1 [Nasonia vitripennis]	XP_003427391	0	100	1453.73	703	703
345494889	transcription elongation factor B polypeptide 2-like	117	gi|345494889|ref|XP_001604175.2|PREDICTED: transcription elongation factor B polypeptide 2-like [Nasonia vitripennis]	XP_001604175	2.26364e-79	100	240.35	117	117
345495270	lipoamide acyltransferase component of branched-chain alpha-keto acid dehydrogenase mitochondrial-like	433	gi|345495270|ref|XP_001606109.2|PREDICTED: lipoamide acyltransferase component of branched-chain alpha-keto acid dehydrogenase complex, mitochondrial-like [Nasonia vitripennis]	XP_001606109	0	100	886.33	433	433
345495365	40S ribosomal S16	148	gi|345495365|ref|XP_003427491.1|PREDICTED: 40S ribosomal protein S16-like isoform 1 [Nasonia vitripennis] >gi|345495367|ref|XP_003427492.1| PREDICTED: 40S ribosomal protein S16-like isoform 2 [Nasonia vitripennis]	XP_003427491	1.39182e-100	100	296.59	148	148
345495488	tubulin beta-3 chain-like isoform 2	455	gi|345495488|ref|XP_003427519.1|PREDICTED: tubulin beta-3 chain-like isoform 2 [Nasonia vitripennis]	XP_003427519	0	100	959.518	455	455
345495602	trifunctional enzyme subunit mitochondrial-like	765	gi|345495602|ref|XP_001605350.2|PREDICTED: trifunctional enzyme subunit alpha, mitochondrial-like [Nasonia vitripennis]	XP_001605350	0	100	1565.44	765	765
345495637	homocysteine S-methyltransferase-like	323	gi|345495637|ref|XP_001605767.2|PREDICTED: homocysteine S-methyltransferase-like [Nasonia vitripennis]	XP_001605767	0	100	671.003	323	323
345495717	PREDICTED: hypothetical protein LOC100122700	853	gi|345495717|ref|XP_001606306.2|PREDICTED: hypothetical protein LOC100122700 [Nasonia vitripennis]	XP_001606306	0	100	1725.29	853	853
345495754	isocitrate dehydrogenase [NADP] cytoplasmic-like	479	gi|345495754|ref|XP_001608101.2|PREDICTED: isocitrate dehydrogenase [NADP] cytoplasmic-like [Nasonia vitripennis]	XP_001608101	0	100	1001.89	479	479
345495969	WD repeat-containing 47-like	282	gi|350406409|ref|XP_003487763.1|PREDICTED: WD repeat-containing protein 47-like [Bombus impatiens]	XP_003487763	0	99	590.882	282	280
345495981	Laminin epi-1	531	gi|345495981|ref|XP_001599057.2|PREDICTED: hypothetical protein LOC100113675 [Nasonia vitripennis]	XP_001599057	0	100	1088.95	531	531
345496012	ABC transporter G family member 20	768	gi|345496012|ref|XP_001604973.2|PREDICTED: ABC transporter G family member 20-like isoform 1 [Nasonia vitripennis] >gi|345496014|ref|XP_003427623.1| PREDICTED: ABC transporter G family member 20-like isoform 2 [Nasonia vitripennis]	XP_001604973	0	100	1589.32	768	768
345496141	calcineurin subunit B type 2-like	170	gi|345496141|ref|XP_001604721.2|PREDICTED: calcineurin subunit B type 2-like isoform 1 [Nasonia vitripennis]	XP_001604721	5.80378e-117	100	340.117	170	170
345496148	prohibitin 2	143	gi|345496148|ref|XP_001600011.2|PREDICTED: prohibitin-2 [Nasonia vitripennis]	XP_001600011	2.45393e-101	100	298.13	143	143
345496179	nucleolar 56-like	499	gi|345496179|ref|XP_001603746.2|PREDICTED: nucleolar protein 56-like [Nasonia vitripennis]	XP_001603746	0	100	1023.08	499	499
345496318	probable arylformamidase-like	301	gi|345496318|ref|XP_003427698.1|PREDICTED: probable arylformamidase-like [Nasonia vitripennis]	XP_003427698	0	100	620.928	301	301
345496453	PREDICTED: paraplegin-like	789	gi|345496453|ref|XP_001601862.2|PREDICTED: paraplegin-like [Nasonia vitripennis]	XP_001601862	0	100	1647.48	789	789
345496530	solute carrier family facilitated glucose transporter member 1-like	541	gi|345496530|ref|XP_001602826.2|PREDICTED: solute carrier family 2, facilitated glucose transporter member 3-like isoform 1 [Nasonia vitripennis]	XP_001602826	0	100	1097.03	541	541
345496540	coatomer subunit beta	932	gi|345496540|ref|XP_001603000.2|PREDICTED: coatomer subunit beta' [Nasonia vitripennis]	XP_001603000	0	100	1947.94	932	932
345496644	PREDICTED: hypothetical protein LOC100679671	246	gi|345496644|ref|XP_003427774.1|PREDICTED: hypothetical protein LOC100679671 [Nasonia vitripennis]	XP_003427774	1.76457e-163	100	464.151	246	246
345496647	PREDICTED: hypothetical protein LOC100679735	153	gi|345496647|ref|XP_003427775.1|PREDICTED: hypothetical protein LOC100679735 [Nasonia vitripennis]	XP_003427775	1.0289e-97	100	289.656	153	153
345496658	microsomal triglyceride transfer large subunit-like	879	gi|345496658|ref|XP_003427777.1|PREDICTED: microsomal triglyceride transfer protein large subunit-like [Nasonia vitripennis]	XP_003427777	0	100	1815.43	879	879
345496724	AFG3 2-like	796	gi|345496724|ref|XP_001602382.2|PREDICTED: AFG3-like protein 2-like [Nasonia vitripennis]	XP_001602382	0	100	1647.48	796	796
345496829	histone H1	222	gi|345496829|ref|XP_003427829.1|PREDICTED: histone H1-like [Nasonia vitripennis]	XP_003427829	9.85284e-129	100	374.015	222	222
345497097	very long-chain specific acyl- mitochondrial-like	633	gi|345497097|ref|XP_001601226.2|PREDICTED: very long-chain specific acyl-CoA dehydrogenase, mitochondrial-like [Nasonia vitripennis]	XP_001601226	0	100	1314.29	633	633
345497131	proteasome subunit beta type-3-like	192	gi|156539935|ref|XP_001599218.1|PREDICTED: proteasome subunit beta type-3-like isoform 1 [Nasonia vitripennis]	XP_001599218	5.69372e-141	100	403.29	192	192
345497242	peptidyl-prolyl cis-trans isomerase FKBP14-like	217	gi|345497242|ref|XP_001599993.2|PREDICTED: FK506-binding protein 2-like [Nasonia vitripennis]	XP_001599993	4.79899e-159	100	450.669	217	217
345497269	PREDICTED: hypothetical protein LOC100116612 isoform 1	281	gi|156542028|ref|XP_001600169.1|PREDICTED: hypothetical protein LOC100116612 isoform 1 [Nasonia vitripennis] >gi|345497269|ref|XP_003427950.1| PREDICTED: hypothetical protein LOC100116612 isoform 2 [Nasonia vitripennis]	XP_001600169	0	100	579.326	281	281
345497349	ribosome-recycling mitochondrial-like	286	gi|345497349|ref|XP_001602891.2|PREDICTED: ribosome-recycling factor, mitochondrial-like [Nasonia vitripennis]	XP_001602891	0	100	583.948	286	286
345497398	Nuclear pore complex Nup205	1706	gi|345497398|ref|XP_001598995.2|PREDICTED: nuclear pore complex protein Nup205-like, partial [Nasonia vitripennis]	XP_001598995	0	100	3539.58	1706	1706
345497499	PREDICTED: hypothetical protein LOC100115344	616	gi|345497499|ref|XP_001600095.2|PREDICTED: hypothetical protein LOC100115344 [Nasonia vitripennis]	XP_001600095	0	100	1295.03	616	616
345497510	serine threonine- kinase OSR1-like	743	gi|345497510|ref|XP_001600252.2|PREDICTED: serine/threonine-protein kinase OSR1-like [Nasonia vitripennis]	XP_001600252	0	100	1546.56	743	743
345497787	glucose-6-phosphate 1-epimerase-like	278	gi|345497787|ref|XP_001600174.2|PREDICTED: glucose-6-phosphate 1-epimerase-like [Nasonia vitripennis]	XP_001600174	0	100	581.637	278	278
345497796	limbic system-associated membrane	507	gi|345497796|ref|XP_003428067.1|PREDICTED: lachesin-like [Nasonia vitripennis]	XP_003428067	0	100	1040.8	507	507
345497837	short-chain dehydrogenase reductase family 16C member 6-like	316	gi|345497837|ref|XP_001600199.2|PREDICTED: epidermal retinol dehydrogenase 2-like [Nasonia vitripennis]	XP_001600199	0	100	650.588	316	316
345497841	Thioredoxin-dependent peroxide mitochondrial	241	gi|345497841|ref|XP_003428081.1|PREDICTED: peroxiredoxin-2-like [Nasonia vitripennis]	XP_003428081	4.45118e-174	100	490.73	241	241
345497959	phosphoglycerate mutase 2-like	254	gi|345497959|ref|XP_001602648.2|PREDICTED: phosphoglycerate mutase 2-like [Nasonia vitripennis]	XP_001602648	0	100	529.635	254	254
345498151	odorant binding 62	137	gi|345498151|ref|XP_003428164.1|PREDICTED: hypothetical protein LOC100679879 [Nasonia vitripennis] >gi|355389997|emb|CCD17831.1| putative odorant binding protein 62 [Nasonia vitripennis]	XP_003428164	7.49879e-98	100	288.886	137	137
345498258	neuroglian-like isoform 2	1248	gi|345498258|ref|XP_003428190.1|PREDICTED: neuroglian-like isoform 2 [Nasonia vitripennis]	XP_003428190	0	100	2595.85	1248	1248
345498285	phytanoyl- dioxygenase	345	gi|345498285|ref|XP_001606773.2|PREDICTED: probable phytanoyl-CoA dioxygenase-like [Nasonia vitripennis]	XP_001606773	0	100	725.702	345	345
345498361	eukaryotic translation initiation factor 5A-like	160	gi|156546014|ref|XP_001607976.1|PREDICTED: eukaryotic translation initiation factor 5A-like isoform 2 [Nasonia vitripennis] >gi|156546016|ref|XP_001607974.1| PREDICTED: eukaryotic translation initiation factor 5A-like isoform 1 [Nasonia vitripennis] >gi|156546018|ref|XP_001607980.1| PREDICTED: eukaryotic translation initiation factor 5A-like isoform 3 [Nasonia vitripennis] >gi|345498361|ref|XP_00…	XP_001607976	4.40292e-114	100	332.028	160	160
345498384	arrestin homolog isoform 1	414	gi|345498384|ref|XP_003428218.1|PREDICTED: arrestin homolog isoform 2 [Nasonia vitripennis]	XP_003428218	0	100	851.662	414	414
345498399	Ribosome-binding 1	1206	gi|345498399|ref|XP_003428222.1|PREDICTED: hypothetical protein LOC100123647 isoform 2 [Nasonia vitripennis]	XP_003428222	0	100	2425.97	1206	1206
345498444	Placental 11	649	gi|345498444|ref|XP_001607440.2|PREDICTED: hypothetical protein LOC100123738 [Nasonia vitripennis]	XP_001607440	0	100	1311.59	649	649
345498449	gamma-glutamyltranspeptidase 1-like	647	gi|345498449|ref|XP_001607488.2|PREDICTED: gamma-glutamyltranspeptidase 1 [Nasonia vitripennis]	XP_001607488	0	100	1338.94	647	647
355389937	odorant binding 32	143	gi|345498050|ref|XP_003428133.1|PREDICTED: hypothetical protein LOC100678022 [Nasonia vitripennis] >gi|355389937|emb|CCD17801.1| putative odorant binding protein 32 [Nasonia vitripennis]	XP_003428133	3.02912e-100	100	295.434	143	143
355389953	odorant binding 40	260	gi|345498058|ref|XP_001604439.2|PREDICTED: hypothetical protein LOC100120839 isoform 1 [Nasonia vitripennis] >gi|345498062|ref|XP_003428135.1| PREDICTED: hypothetical protein LOC100120839 isoform 3 [Nasonia vitripennis]	XP_001604439	0	100	533.872	260	260
356582230	ATPase family AAA domain-containing 1-A-like	372	gi|356582230|ref|NP_001239116.1|ATPase family AAA domain-containing protein 1-A-like [Nasonia vitripennis]	NP_001239116	0	100	777.704	372	372
644991466	plasma glutamate carboxypeptidase-like	488	gi|345487037|ref|XP_001601839.2|PREDICTED: plasma glutamate carboxypeptidase-like [Nasonia vitripennis]	XP_001601839	0	99	952.97	464	463
644991486	trehalase isoform 1	671	gi|156548668|ref|XP_001602179.1|PREDICTED: trehalase isoform 1 [Nasonia vitripennis]	XP_001602179	0	100	1397.49	671	671
644991500	1,4-alpha-glucan-branching enzyme-like	694	gi|156548680|ref|XP_001602425.1|PREDICTED: 1,4-alpha-glucan-branching enzyme-like [Nasonia vitripennis]	XP_001602425	0	100	1448.34	694	694
644991524	excitatory amino acid transporter 2-like	561	gi|345486787|ref|XP_001602624.2|PREDICTED: excitatory amino acid transporter 2-like [Nasonia vitripennis]	XP_001602624	0	100	1127.46	561	561
644991537	ryanodine receptor 44F-like	5099	gi|345486848|ref|XP_003425568.1|PREDICTED: ryanodine receptor 44F-like [Nasonia vitripennis]	XP_003425568	0	100	10623	5079	5079
644991620	RNA-binding squid-like	310	gi|156548706|ref|XP_001603011.1|PREDICTED: RNA-binding protein squid-like [Nasonia vitripennis]	XP_001603011	0	100	629.787	310	310
644991731	excitatory amino acid transporter 1-like	497	gi|345486509|ref|XP_003425489.1|PREDICTED: excitatory amino acid transporter 1-like [Nasonia vitripennis]	XP_003425489	0	100	1011.91	497	497
644991747	vacuolar sorting-associated 13C-like	3259	gi|345486512|ref|XP_001603890.2|PREDICTED: LOW QUALITY PROTEIN: vacuolar protein sorting-associated protein 13C-like [Nasonia vitripennis]	XP_001603890	0	99	6734.04	3262	3253
644991798	PREDICTED: hypothetical protein LOC100115831	436	gi|156548544|ref|XP_001604360.1|PREDICTED: hypothetical protein LOC100115831 [Nasonia vitripennis]	XP_001604360	0	100	904.82	436	436
644991950	PREDICTED: hypothetical protein LOC100680420	185	gi|345486589|ref|XP_003425505.1|PREDICTED: hypothetical protein LOC100680420 [Nasonia vitripennis]	XP_003425505	1.99664e-63	100	202.216	99	99
644992184	alanine aminotransferase 2-like	555	gi|345486670|ref|XP_003425526.1|PREDICTED: alanine aminotransferase 2-like isoform 2 [Nasonia vitripennis] >gi|345486672|ref|XP_001606833.2| PREDICTED: alanine aminotransferase 2-like isoform 1 [Nasonia vitripennis]	XP_003425526	0	100	1152.89	555	555
644992343	Probable prolyl-tRNA mitochondrial	401	gi|345486717|ref|XP_003425538.1|PREDICTED: probable prolyl-tRNA synthetase, mitochondrial-like isoform 2 [Nasonia vitripennis]	XP_003425538	0	93	810.061	430	401
644992459	zinc carboxypeptidase A 1-like	414	gi|156548926|ref|XP_001606826.1|PREDICTED: zinc carboxypeptidase A 1-like [Nasonia vitripennis]	XP_001606826	0	100	864.374	414	414
644992481	5 -nucleotidase domain-containing 1-like	495	gi|345486422|ref|XP_003425472.1|PREDICTED: 5'-nucleotidase domain-containing protein 1-like [Nasonia vitripennis]	XP_003425472	0	99	984.941	473	471
644992510	heat shock 70 kDa 4L-like	825	gi|345486799|ref|XP_001607146.2|PREDICTED: heat shock 70 kDa protein 4L-like isoform 1 [Nasonia vitripennis]	XP_001607146	0	100	1717.98	825	825
644992520	alpha-aminoadipic semialdehyde mitochondrial-like	961	gi|156548972|ref|XP_001607166.1|PREDICTED: alpha-aminoadipic semialdehyde synthase, mitochondrial-like [Nasonia vitripennis]	XP_001607166	0	98	1953.33	961	950
644992540	kynurenine--oxoglutarate transaminase 3-like	441	gi|156548988|ref|XP_001607237.1|PREDICTED: kynurenine--oxoglutarate transaminase 1-like [Nasonia vitripennis]	XP_001607237	0	100	919.072	441	441
644992631	mammalian A2 B1 hnRNP homologue	365	gi|156549026|ref|XP_001607355.1|PREDICTED: heterogeneous nuclear ribonucleoprotein A1, A2/B1 homolog [Nasonia vitripennis]	XP_001607355	0	98	689.108	371	365
644992646	glycerol-3-phosphate dehydrogenase [NAD+] cytoplasmic-like	353	gi|345486911|ref|XP_001607373.2|PREDICTED: glycerol-3-phosphate dehydrogenase [NAD+], cytoplasmic-like [Nasonia vitripennis]	XP_001607373	0	100	716.457	350	350
644992648	glycerol-3-phosphate dehydrogenase [NAD+] cytoplasmic	689	gi|383855475|ref|XP_003703236.1|PREDICTED: glycerol-3-phosphate dehydrogenase [NAD(+)], cytoplasmic-like [Megachile rotundata]	XP_003703236	0	90	1131.32	688	620
644992652	poly(rC)-binding 3-like	595	gi|345486914|ref|XP_001607400.2|PREDICTED: poly(rC)-binding protein 3-like [Nasonia vitripennis]	XP_001607400	0	100	957.977	476	476
644992658	PREDICTED: hypothetical protein LOC100678793 isoform 1	639	gi|345486937|ref|XP_003425590.1|PREDICTED: hypothetical protein LOC100678793 isoform 1 [Nasonia vitripennis] >gi|345486939|ref|XP_003425591.1| PREDICTED: hypothetical protein LOC100678793 isoform 2 [Nasonia vitripennis]	XP_003425590	0	100	1313.13	639	639
644992712	PREDICTED: twitchin-like	7678	gi|345486445|ref|XP_003425477.1|PREDICTED: twitchin-like [Nasonia vitripennis]	XP_003425477	0	99	15635.6	7679	7641
644992794	40S ribosomal SA-like	317	gi|156548613|ref|XP_001608082.1|PREDICTED: 40S ribosomal protein SA-like [Nasonia vitripennis]	XP_001608082	0	100	645.195	317	317
644992838	myosin heavy non-muscle	1829	gi|345486457|ref|XP_003425478.1|PREDICTED: LOW QUALITY PROTEIN: myosin heavy chain, non-muscle [Nasonia vitripennis]	XP_003425478	0	98	3666.7	1856	1828
644992878	probable adenylate kinase isoenzyme -like	192	gi|156548617|ref|XP_001608151.1|PREDICTED: probable adenylate kinase isoenzyme F38B2.4-like [Nasonia vitripennis]	XP_001608151	4.21026e-136	100	390.193	192	192
644993053	Laminin subunit beta-1	1804	gi|156549170|ref|XP_001607740.1|PREDICTED: laminin subunit beta-1-like [Nasonia vitripennis]	XP_001607740	0	100	3742.58	1804	1804
644993070	ras-related Rap-1b-like	184	gi|156548628|ref|XP_001608221.1|PREDICTED: ras-related protein Rap-1b-like [Nasonia vitripennis]	XP_001608221	3.45914e-131	100	377.096	184	184
644993104	glutathione S-transferase	202	gi|156548632|ref|XP_001608225.1|PREDICTED: glutathione S-transferase [Nasonia vitripennis]	XP_001608225	1.67927e-145	100	414.846	202	202
644993173	histone H4	103	gi|170058994|ref|XP_001865168.1|histone 1 [Culex quinquefasciatus] >gi|167877863|gb|EDS41246.1| histone 1 [Culex quinquefasciatus]	XP_001865168	3.03601e-64	100	201.445	103	103
644993196	PREDICTED: uncharacterized protein LOC100880818	4305	gi|383852048|ref|XP_003701542.1|PREDICTED: uncharacterized protein LOC100880818 [Megachile rotundata]	XP_003701542	0	72	4887.01	4316	3144
644993394	fasciclin-1-like	683	gi|345484163|ref|XP_001601620.2|PREDICTED: fasciclin-1-like [Nasonia vitripennis]	XP_001601620	0	96	1349.73	683	662
644993441	tropomodulin-like isoform 1	372	gi|345484178|ref|XP_003424969.1|PREDICTED: LOW QUALITY PROTEIN: tropomodulin-like [Nasonia vitripennis]	XP_003424969	0	99	719.153	351	350
644993458	PREDICTED: hypothetical protein LOC100679301	1756	gi|345484196|ref|XP_003424971.1|PREDICTED: hypothetical protein LOC100679301 [Nasonia vitripennis]	XP_003424971	0	90	2913.25	1774	1599
644993712	insulin-degrading enzyme-like	1016	gi|345496783|ref|XP_003427813.1|PREDICTED: insulin-degrading enzyme-like isoform 2 [Nasonia vitripennis]	XP_003427813	0	100	2120.12	1016	1016
644993801	40S ribosomal S13	98	gi|345496841|ref|XP_001600790.2|PREDICTED: 40S ribosomal protein S13-like, partial [Nasonia vitripennis]	XP_001600790	9.50305e-64	100	199.134	98	98
644993845	serine protease 87 precursor	280	gi|289331063|ref|NP_001166092.1|serine protease 87 precursor [Nasonia vitripennis]	NP_001166092	0	98	577.4	285	280
644994345	serine threonine- phosphatase 2B catalytic subunit 3-like	521	gi|345484646|ref|XP_001602102.2|PREDICTED: serine/threonine-protein phosphatase 2B catalytic subunit 3-like [Nasonia vitripennis]	XP_001602102	0	99	1087.79	524	521
644994424	bicoid stability factor	1339	gi|345484671|ref|XP_001602390.2|PREDICTED: leucine-rich PPR motif-containing protein, mitochondrial-like [Nasonia vitripennis]	XP_001602390	0	100	2761.48	1339	1339
644994753	laminin subunit gamma-1-like	1618	gi|156547421|ref|XP_001604560.1|PREDICTED: laminin subunit gamma-1-like [Nasonia vitripennis]	XP_001604560	0	100	3346.21	1617	1617
644994811	alpha-tubulin N-acetyltransferase-like	277	gi|345484495|ref|XP_001605163.2|PREDICTED: alpha-tubulin N-acetyltransferase-like [Nasonia vitripennis]	XP_001605163	0	98	553.518	272	267
644994852	carnitine O-palmitoyltransferase liver isoform-like isoform 1	651	gi|345484516|ref|XP_001605305.2|PREDICTED: carnitine O-palmitoyltransferase 1, liver isoform-like isoform 1 [Nasonia vitripennis]	XP_001605305	0	96	1348.18	672	651
644994857	tubulin alpha chain-like	246	gi|345484638|ref|XP_001605336.2|PREDICTED: tubulin alpha chain-like [Nasonia vitripennis]	XP_001605336	0	100	515.768	246	246
644994878	nitrilase and fragile histidine triad fusion hit-like	309	gi|345484529|ref|XP_001605449.2|PREDICTED: nitrilase homolog 1-like [Nasonia vitripennis]	XP_001605449	0	100	646.351	309	309
644995102	serine protease -like	366	gi|156547443|ref|XP_001605073.1|PREDICTED: putative serine protease K12H4.7-like [Nasonia vitripennis]	XP_001605073	0	100	770.385	366	366
644995323	26S proteasome non-ATPase regulatory subunit 8-like	265	gi|345497504|ref|XP_001600123.2|PREDICTED: 26S proteasome non-ATPase regulatory subunit 8-like [Nasonia vitripennis]	XP_001600123	2.42724e-151	86	433.721	265	230
644995400	PREDICTED: sarcalumenin-like	885	gi|156542468|ref|XP_001599369.1|PREDICTED: sarcalumenin-like [Nasonia vitripennis]	XP_001599369	0	99	1766.13	885	884
644995422	hsc70-interacting -like	354	gi|345493108|ref|XP_003427005.1|PREDICTED: hsc70-interacting protein-like [Nasonia vitripennis]	XP_003427005	0	100	720.309	354	354
644995588	interferon-related developmental regulator 1-like	312	gi|345493056|ref|XP_001602882.2|PREDICTED: interferon-related developmental regulator 1-like [Nasonia vitripennis]	XP_001602882	0	100	638.647	308	308
644995612	beta-ureidopropionase-like	366	gi|156542476|ref|XP_001599672.1|PREDICTED: beta-ureidopropionase-like [Nasonia vitripennis]	XP_001599672	0	85	569.311	362	310
644995705	probable citrate synthase mitochondrial-like	463	gi|345493448|ref|XP_003427075.1|PREDICTED: probable citrate synthase 2, mitochondrial-like [Nasonia vitripennis]	XP_003427075	0	96	906.746	463	446
644995739	sorbitol dehydrogenase-like	339	gi|156554575|ref|XP_001601415.1|PREDICTED: probable L-threonine 3-dehydrogenase-like isoform 1 [Nasonia vitripennis] >gi|345493456|ref|XP_003427078.1| PREDICTED: probable L-threonine 3-dehydrogenase-like isoform 2 [Nasonia vitripennis]	XP_001601415	0	100	701.049	339	339
644995801	cathepsin L-like	339	gi|345493482|ref|XP_001602523.2|PREDICTED: cathepsin L-like [Nasonia vitripennis]	XP_001602523	0	100	633.639	302	302
644995849	kinase C and casein kinase substrate in neurons 2-like isoform 2	450	gi|345493386|ref|XP_003427062.1|PREDICTED: protein kinase C and casein kinase substrate in neurons protein 2-like isoform 2 [Nasonia vitripennis]	XP_003427062	0	99	927.161	450	446
644996207	cytosolic non-specific dipeptidase	477	gi|345494946|ref|XP_001604790.2|PREDICTED: cytosolic non-specific dipeptidase-like [Nasonia vitripennis]	XP_001604790	0	100	991.49	477	477
644996356	eukaryotic translation initiation factor 3 subunit I-like	322	gi|156555271|ref|XP_001603140.1|PREDICTED: eukaryotic translation initiation factor 3 subunit I-like [Nasonia vitripennis]	XP_001603140	0	100	673.7	322	322
644996432	Kruppel-like zinc finger	190	gi|345495013|ref|XP_003427416.1|PREDICTED: protein roadkill-like [Nasonia vitripennis]	XP_003427416	1.98306e-133	100	383.645	190	190
644996479	ran GTPase-activating 1-like	587	gi|156555416|ref|XP_001605648.1|PREDICTED: ran GTPase-activating protein 1-like [Nasonia vitripennis]	XP_001605648	0	100	1195.65	587	587
644996532	malate cytoplasmic-like	332	gi|156555286|ref|XP_001605157.1|PREDICTED: malate dehydrogenase, cytoplasmic-like [Nasonia vitripennis]	XP_001605157	0	100	677.552	332	332
644996567	neurogenic locus notch homolog	417	gi|345495138|ref|XP_003427443.1|PREDICTED: LOW QUALITY PROTEIN: hypothetical protein LOC100122442 [Nasonia vitripennis]	XP_003427443	0	98	819.305	420	415
644996604	syntaxin-12 isoform 1	272	gi|156555463|ref|XP_001606171.1|PREDICTED: syntaxin-12-like [Nasonia vitripennis]	XP_001606171	0	100	550.051	272	272
644996613	flotillin-1-like isoform 1	429	gi|345495071|ref|XP_001606198.2|PREDICTED: flotillin-1-like [Nasonia vitripennis]	XP_001606198	0	99	865.914	432	429
644996645	laminin subunit alpha-like	3620	gi|345495089|ref|XP_001603629.2|PREDICTED: laminin subunit alpha-like [Nasonia vitripennis]	XP_001603629	0	98	7458.61	3648	3604
644996652	glycine dehydrogenase [decarboxylating] mitochondrial-like	799	gi|345495108|ref|XP_003427436.1|PREDICTED: glycine dehydrogenase [decarboxylating], mitochondrial-like [Nasonia vitripennis]	XP_003427436	0	98	1664.05	809	798
644996679	sly1 homolog	567	gi|345495140|ref|XP_001606244.2|PREDICTED: protein sly1 homolog [Nasonia vitripennis]	XP_001606244	0	97	1173.69	582	567
644996801	isocitrate dehydrogenase [NAD] subunit gamma mitochondrial-like isoform 1	386	gi|156554092|ref|XP_001600501.1|PREDICTED: isocitrate dehydrogenase [NAD] subunit gamma 1, mitochondrial-like [Nasonia vitripennis]	XP_001600501	0	100	796.964	386	386
644997112	fatty acyl- reductase CG8306-like	507	gi|156551527|ref|XP_001601168.1|PREDICTED: putative fatty acyl-CoA reductase CG8306-like [Nasonia vitripennis]	XP_001601168	0	100	1042.34	507	507
644997115	fatty acyl- reductase CG5065-like	509	gi|156551577|ref|XP_001601942.1|PREDICTED: putative fatty acyl-CoA reductase CG5065-like [Nasonia vitripennis]	XP_001601942	0	100	1058.51	509	509
644997257	PREDICTED: titin-like	10073	gi|345496576|ref|XP_001602095.2|PREDICTED: titin-like [Nasonia vitripennis]	XP_001602095	0	99	10137.3	4804	4789
644997268	SEC14 domain and spectrin repeat-containing 1	2417	gi|345496503|ref|XP_003427739.1|PREDICTED: hypothetical protein LOC100679567 [Nasonia vitripennis]	XP_003427739	0	99	2636.29	1305	1303
644997496	SEC14 domain and spectrin repeat-containing 1	1433	gi|345496578|ref|XP_003427759.1|PREDICTED: hypothetical protein LOC100678104 [Nasonia vitripennis]	XP_003427759	0	99	2859.71	1425	1417
644997504	Myosin light chain smooth muscle	5190	gi|345496582|ref|XP_001602444.2|PREDICTED: hypothetical protein LOC100118487 [Nasonia vitripennis]	XP_001602444	0	100	5757.95	3081	3081
644997608	60S ribosomal L9-like	113	gi|345492503|ref|XP_003426863.1|PREDICTED: 60S ribosomal protein L9-like [Nasonia vitripennis]	XP_003426863	1.01397e-76	100	233.802	113	113
644997747	major allergen Bla g	1399	gi|156542193|ref|XP_001599856.1|PREDICTED: hypothetical protein LOC100115024 [Nasonia vitripennis]	XP_001599856	0	100	2763.02	1399	1399
644997837	C20orf11-like isoform 1	230	gi|156542666|ref|XP_001600429.1|PREDICTED: protein C20orf11-like [Nasonia vitripennis]	XP_001600429	2.62292e-166	100	469.929	230	230
644997985	tyrosine 3-monooxygenase-like	569	gi|345487533|ref|XP_001600616.2|PREDICTED: tyrosine 3-monooxygenase-like [Nasonia vitripennis]	XP_001600616	0	100	1186.02	569	569
644998064	carboxylesterase clade member 6	527	gi|289177098|ref|NP_001165962.1|carboxylesterase clade A, member 6 [Nasonia vitripennis]	NP_001165962	0	100	1062.37	511	511
644998157	ribonucleoside-diphosphate reductase large subunit-like	797	gi|383853838|ref|XP_003702429.1|PREDICTED: ribonucleoside-diphosphate reductase large subunit-like [Megachile rotundata]	XP_003702429	0	86	1334.7	821	713
644998160	nucleoside diphosphate kinase-like	238	gi|345479080|ref|XP_003423874.1|PREDICTED: nucleoside diphosphate kinase-like [Nasonia vitripennis]	XP_003423874	7.59565e-113	100	332.028	158	158
644998707	15-hydroxyprostaglandin dehydrogenase [NAD+]-like	266	gi|156537247|ref|XP_001605418.1|PREDICTED: 15-hydroxyprostaglandin dehydrogenase [NAD+]-like isoform 1 [Nasonia vitripennis] >gi|345479283|ref|XP_003423917.1| PREDICTED: 15-hydroxyprostaglandin dehydrogenase [NAD+]-like isoform 2 [Nasonia vitripennis]	XP_001605418	0	100	556.214	266	266
644998734	short-chain partial	276	gi|345479285|ref|XP_001605499.2|PREDICTED: 15-hydroxyprostaglandin dehydrogenase [NAD+]-like [Nasonia vitripennis]	XP_001605499	0	100	540.806	264	264
644998754	serine threonine tyrosine-interacting -like	193	gi|156537261|ref|XP_001605594.1|PREDICTED: serine/threonine/tyrosine-interacting protein-like isoform 1 [Nasonia vitripennis]	XP_001605594	4.32319e-141	100	404.445	193	193
644998801	ATP-binding cassette sub-family F member 2	637	gi|156537269|ref|XP_001605787.1|PREDICTED: ATP-binding cassette sub-family F member 2-like [Nasonia vitripennis]	XP_001605787	0	100	1333.16	637	637
644998852	peptidyl-prolyl cis-trans isomerase-like	165	gi|156536889|ref|XP_001607048.1|PREDICTED: peptidyl-prolyl cis-trans isomerase-like isoform 2 [Nasonia vitripennis] >gi|156536891|ref|XP_001607038.1| PREDICTED: peptidyl-prolyl cis-trans isomerase-like isoform 1 [Nasonia vitripennis]	XP_001607048	3.2452e-117	100	340.117	165	165
644999033	phosphotriesterase-related -like	349	gi|383848185|ref|XP_003699732.1|PREDICTED: phosphotriesterase-related protein-like [Megachile rotundata]	XP_003699732	7.60509e-167	81	481.485	348	282
644999098	Glycyl-tRNA synthetase	679	gi|156537409|ref|XP_001606827.1|PREDICTED: glycyl-tRNA synthetase-like [Nasonia vitripennis]	XP_001606827	0	100	1405.58	679	679
644999184	acetyl- carboxylase-like	2272	gi|345479470|ref|XP_001606974.2|PREDICTED: acetyl-CoA carboxylase-like [Nasonia vitripennis]	XP_001606974	0	99	4713.67	2265	2263
644999193	ELKS RAB6-interacting CAST family member 1	1957	gi|345479003|ref|XP_001606987.2|PREDICTED: hypothetical protein LOC100123358 [Nasonia vitripennis]	XP_001606987	0	99	2805.39	1472	1471
644999433	FCH and double SH3 domains 2-like	863	gi|345479030|ref|XP_003423864.1|PREDICTED: FCH and double SH3 domains protein 2-like [Nasonia vitripennis]	XP_003423864	0	100	1798.1	863	863
644999573	acyl- synthetase family member mitochondrial-like isoform 1	638	gi|156537576|ref|XP_001607680.1|PREDICTED: acyl-CoA synthetase family member 3, mitochondrial-like isoform 1 [Nasonia vitripennis] >gi|345479629|ref|XP_003423995.1| PREDICTED: acyl-CoA synthetase family member 3, mitochondrial-like isoform 2 [Nasonia vitripennis] >gi|345479632|ref|XP_003423996.1| PREDICTED: acyl-CoA synthetase family member 3, mitochondrial-like isoform 3 [Nasonia vitripennis]	XP_001607680	0	100	1319.29	638	638
644999656	Non-specific lipid-transfer	549	gi|345478896|ref|XP_001607735.2|PREDICTED: non-specific lipid-transfer protein-like [Nasonia vitripennis]	XP_001607735	0	100	1140.18	549	549
644999785	26S proteasome non-ATPase regulatory subunit 12-like	453	gi|156536949|ref|XP_001608241.1|PREDICTED: 26S proteasome non-ATPase regulatory subunit 12-like [Nasonia vitripennis]	XP_001608241	0	100	926.391	453	453
644999832	intersectin-1 isoform 3	1764	gi|322795863|gb|EFZ18542.1|hypothetical protein SINV_80305 [Solenopsis invicta]	EFZ18542	0	76	2366.27	1869	1435
644999887	aquaporin -like	251	gi|345482272|ref|XP_001607940.2|PREDICTED: aquaporin AQPAn.G-like [Nasonia vitripennis]	XP_001607940	3.90138e-175	99	494.197	251	250
644999889	aquaporin -like	255	gi|156537707|ref|XP_001607929.1|PREDICTED: aquaporin AQPAn.G-like [Nasonia vitripennis]	XP_001607929	1.67494e-172	100	487.649	244	244
644999910	vinculin-like isoform 1	953	gi|345482631|ref|XP_001607953.2|PREDICTED: vinculin-like [Nasonia vitripennis]	XP_001607953	0	97	1956.41	973	953
644999914	mitochondrial glutamate carrier 1-like	319	gi|345482633|ref|XP_001608264.2|PREDICTED: LOW QUALITY PROTEIN: mitochondrial glutamate carrier 1-like [Nasonia vitripennis]	XP_001608264	0	97	622.083	319	310
644999952	aconitate mitochondrial-like	750	gi|345482317|ref|XP_001607990.2|PREDICTED: aconitate hydratase, mitochondrial-like isoform 1 [Nasonia vitripennis]	XP_001607990	0	100	1551.95	750	750
644999955	trehalase-like	643	gi|345482639|ref|XP_003424632.1|PREDICTED: LOW QUALITY PROTEIN: trehalase-like [Nasonia vitripennis]	XP_003424632	0	98	1324.3	653	643
645000031	ribose-phosphate pyrophosphokinase 1,2	355	gi|66561731|ref|XP_624652.1|PREDICTED: phosphoribosyl pyrophosphate synthase-associated protein 2-like [Apis mellifera] >gi|380027878|ref|XP_003697642.1| PREDICTED: phosphoribosyl pyrophosphate synthase-associated protein 2-like [Apis florea]	XP_624652	0	98	676.781	355	348
645000051	PREDICTED: hypothetical protein LOC100124162 isoform 1	360	gi|345482349|ref|XP_001608038.2|PREDICTED: hypothetical protein LOC100124162 isoform 1 [Nasonia vitripennis] >gi|345482351|ref|XP_003424579.1| PREDICTED: hypothetical protein LOC100124162 isoform 2 [Nasonia vitripennis]	XP_001608038	0	100	739.569	360	360
645000053	myosin regulatory light chain sqh-like	217	gi|156536977|ref|XP_001608274.1|PREDICTED: myosin regulatory light chain sqh-like [Nasonia vitripennis]	XP_001608274	5.82349e-125	100	362.459	174	174
645000074	MAGUK p55 subfamily member 7	552	gi|345482665|ref|XP_001608043.2|PREDICTED: MAGUK p55 subfamily member 7-like [Nasonia vitripennis]	XP_001608043	0	100	1151.73	551	551
645000179	grpE mitochondrial-like	205	gi|156536983|ref|XP_001608280.1|PREDICTED: grpE protein homolog 1, mitochondrial-like [Nasonia vitripennis]	XP_001608280	1.02438e-143	99	411.764	205	204
645000193	mitochondrial fission 1 -like	150	gi|345482408|ref|XP_001608281.2|PREDICTED: mitochondrial fission 1 protein-like [Nasonia vitripennis]	XP_001608281	2.71902e-102	100	301.212	149	149
645000199	N-acetylserotonin O-methyltransferase -like	206	gi|156537854|ref|XP_001608096.1|PREDICTED: N-acetylserotonin O-methyltransferase-like protein-like [Nasonia vitripennis]	XP_001608096	6.4308e-149	100	424.091	206	206
645000329	calnexin isoform 1	570	gi|345482689|ref|XP_001608138.2|PREDICTED: calnexin [Nasonia vitripennis]	XP_001608138	0	92	1075.46	614	570
645000341	ATP-binding cassette sub-family E member 1	608	gi|156537914|ref|XP_001608142.1|PREDICTED: ATP-binding cassette sub-family E member 1-like [Nasonia vitripennis]	XP_001608142	0	100	1253.81	608	608
645000444	unc-13 homolog D-like	1201	gi|345482700|ref|XP_001608178.2|PREDICTED: LOW QUALITY PROTEIN: protein unc-13 homolog D-like [Nasonia vitripennis]	XP_001608178	0	97	2474.12	1230	1201
645000459	T-complex 1 subunit theta-like	552	gi|156537015|ref|XP_001608302.1|PREDICTED: T-complex protein 1 subunit theta-like isoform 1 [Nasonia vitripennis]	XP_001608302	0	100	1131.32	552	552
645000476	28S ribosomal mitochondrial	386	gi|156537978|ref|XP_001608186.1|PREDICTED: 28S ribosomal protein S29, mitochondrial-like [Nasonia vitripennis]	XP_001608186	0	100	805.053	386	386
645000533	heat shock HSP 90-alpha	630	gi|156537033|ref|XP_001601130.1|PREDICTED: heat shock protein HSP 90-alpha-like [Nasonia vitripennis]	XP_001601130	0	97	1283.86	648	629
645000562	26S proteasome non-ATPase regulatory subunit 13-like	302	gi|156537143|ref|XP_001603562.1|PREDICTED: 26S proteasome non-ATPase regulatory subunit 13-like [Nasonia vitripennis]	XP_001603562	0	97	612.838	311	302
645000602	fasciclin-2-like isoform 1	899	gi|345479413|ref|XP_001606611.2|PREDICTED: fasciclin-2-like [Nasonia vitripennis]	XP_001606611	0	100	1644.02	785	785
645000625	Microtubule-associated futsch	5421	gi|345479019|ref|XP_001607160.2|PREDICTED: hypothetical protein LOC100123515 [Nasonia vitripennis]	XP_001607160	0	99	6925.1	3555	3551
645000671	Y-box factor	316	gi|345482606|ref|XP_001607820.2|PREDICTED: hypothetical protein LOC100124010 [Nasonia vitripennis]	XP_001607820	0	99	593.578	318	315
645000685	Zinc finger 629	1521	gi|307187921|gb|EFN72834.1|Zinc finger protein 26 [Camponotus floridanus]	EFN72834	0	66	1101.66	1249	828
645000691	Chitinase-3 1	2670	gi|345482647|ref|XP_003424634.1|PREDICTED: hypothetical protein LOC100678219 [Nasonia vitripennis]	XP_003424634	0	100	5299.18	2632	2632
645000707	CD109 antigen	1635	gi|156537860|ref|XP_001608105.1|PREDICTED: C3 and PZP-like alpha-2-macroglobulin domain-containing protein 8 [Nasonia vitripennis]	XP_001608105	0	99	3409.77	1637	1635
645000713	phosphate carrier mitochondrial-like	280	gi|156537936|ref|XP_001608156.1|PREDICTED: phosphate carrier protein, mitochondrial-like, partial [Nasonia vitripennis]	XP_001608156	0	100	580.096	280	280
645000715	dynamin-1 -like	687	gi|345482696|ref|XP_001608159.2|PREDICTED: dynamin-1-like protein-like [Nasonia vitripennis]	XP_001608159	0	99	1401.34	688	682
645000733	Aminopeptidase N	2679	gi|328785821|ref|XP_393122.4|PREDICTED: hypothetical protein LOC409619 [Apis mellifera]	XP_393122	0	62	2265.34	2690	1678
645000783	transport Sec31A	1278	gi|156553350|ref|XP_001601426.1|PREDICTED: protein transport protein Sec31A-like [Nasonia vitripennis]	XP_001601426	0	100	2646.69	1278	1278
645000901	Importin subunit alpha-4	493	gi|156553340|ref|XP_001601185.1|PREDICTED: importin subunit alpha-3-like [Nasonia vitripennis]	XP_001601185	0	99	959.133	475	474
645000993	CD109 antigen	1518	gi|340712511|ref|XP_003394802.1|PREDICTED: c3 and PZP-like alpha-2-macroglobulin domain-containing protein 8-like isoform 2 [Bombus terrestris]	XP_003394802	0	79	1942.93	1447	1148
645000995	heat shock 70	662	gi|345493821|ref|XP_001599773.2|PREDICTED: heat shock protein 68-like [Nasonia vitripennis]	XP_001599773	0	100	1325.84	641	641
645001084	LIM domain-binding 3	2040	gi|345493942|ref|XP_001600506.2|PREDICTED: hypothetical protein LOC100115922 [Nasonia vitripennis]	XP_001600506	0	96	2187.92	1123	1087
645001148	glyoxylate reductase hydroxypyruvate reductase-like	365	gi|345493951|ref|XP_001600983.2|PREDICTED: hypothetical protein LOC100116505 [Nasonia vitripennis]	XP_001600983	0	100	749.584	365	365
645001163	glutaredoxin-C4-like isoform 2	98	gi|322797527|gb|EFZ19571.1|hypothetical protein SINV_02491 [Solenopsis invicta]	EFZ19571	5.48766e-47	85	156.377	98	84
645001189	RNA-binding lark-like	281	gi|345493962|ref|XP_003427189.1|PREDICTED: RNA-binding protein lark-like [Nasonia vitripennis]	XP_003427189	0	99	544.658	267	266
645001299	calcium-transporting ATPase sarcoplasmic endoplasmic reticulum type-like	1002	gi|345493530|ref|XP_001603571.2|PREDICTED: calcium-transporting ATPase sarcoplasmic/endoplasmic reticulum type-like [Nasonia vitripennis]	XP_001603571	0	99	2048.86	998	996
645001457	mRNA-capping enzyme-like	926	gi|340721848|ref|XP_003399326.1|PREDICTED: mRNA-capping enzyme-like [Bombus terrestris]	XP_003399326	0	84	1415.59	925	782
645001466	Zinc-type alcohol dehydrogenase	383	gi|345493626|ref|XP_001607024.2|PREDICTED: quinone oxidoreductase-like [Nasonia vitripennis]	XP_001607024	0	98	769.615	383	377
645001490	ELAV 2-like	350	gi|345493621|ref|XP_003427111.1|PREDICTED: ELAV-like protein 3-like isoform 3 [Nasonia vitripennis] >gi|345493623|ref|XP_001603257.2| PREDICTED: ELAV-like protein 3-like isoform 1 [Nasonia vitripennis]	XP_003427111	0	98	705.286	352	347
645001531	ankyrin repeat domain-containing 50-like	100	gi|156543005|ref|XP_001603403.1|PREDICTED: ankyrin repeat domain-containing protein 50-like [Nasonia vitripennis]	XP_001603403	9.52785e-65	100	208.379	100	100
645001575	long-chain fatty acid transport 4-like	649	gi|345493603|ref|XP_003427107.1|PREDICTED: long-chain fatty acid transport protein 4-like isoform 2 [Nasonia vitripennis] >gi|345493605|ref|XP_001603871.2| PREDICTED: long-chain fatty acid transport protein 4-like isoform 1 [Nasonia vitripennis]	XP_003427107	0	100	1338.94	649	649
645001578	long-chain fatty acid transport 4-like	738	gi|345493601|ref|XP_001603923.2|PREDICTED: long-chain fatty acid transport protein 4-like [Nasonia vitripennis]	XP_001603923	0	100	1492.25	726	726
645001761	Inner nuclear membrane Man1	846	gi|383855184|ref|XP_003703097.1|PREDICTED: inner nuclear membrane protein Man1-like [Megachile rotundata]	XP_003703097	0	71	875.93	857	616
645001778	ribosomal S26	181	gi|156543094|ref|XP_001607540.1|PREDICTED: 40S ribosomal protein S26-like [Nasonia vitripennis]	XP_001607540	5.19947e-75	100	231.876	114	114
645001862	Sarcosine mitochondrial	939	gi|322795837|gb|EFZ18516.1|hypothetical protein SINV_14917 [Solenopsis invicta]	EFZ18516	0	79	1199.5	854	682
645001928	PREDICTED: amidophosphoribosyltransferase	545	gi|156543142|ref|XP_001605718.1|PREDICTED: amidophosphoribosyltransferase [Nasonia vitripennis]	XP_001605718	0	100	1124.38	545	545
645002053	CAP-Gly domain-containing linker 1-like	1638	gi|345494045|ref|XP_001606131.2|PREDICTED: CAP-Gly domain-containing linker protein 1-like [Nasonia vitripennis]	XP_001606131	0	98	3217.94	1638	1620
645002093	ubiquitin carboxyl-terminal hydrolase 5-like	799	gi|156543203|ref|XP_001606298.1|PREDICTED: ubiquitin carboxyl-terminal hydrolase 5-like [Nasonia vitripennis]	XP_001606298	0	100	1667.13	799	799
645002097	fatty acid-binding adipocyte-like	138	gi|350399012|ref|XP_003485385.1|PREDICTED: fatty acid-binding protein-like isoform 1 [Bombus impatiens]	XP_003485385	3.39554e-59	80	190.66	137	110
645002150	thioredoxin 1-like	255	gi|156542825|ref|XP_001608075.1|PREDICTED: thioredoxin-like protein 1-like [Nasonia vitripennis]	XP_001608075	0	99	526.168	255	254
645002195	PREDICTED: translin-like	242	gi|156543247|ref|XP_001606645.1|PREDICTED: translin-like [Nasonia vitripennis]	XP_001606645	1.14335e-160	95	459.144	236	225
645002308	PREDICTED: hypothetical protein LOC100115156	439	gi|345493926|ref|XP_001599964.2|PREDICTED: hypothetical protein LOC100115156 [Nasonia vitripennis]	XP_001599964	0	100	766.533	439	439
645002315	PDZ and LIM domain 3	977	gi|383863178|ref|XP_003707059.1|PREDICTED: uncharacterized protein LOC100883155 [Megachile rotundata]	XP_003707059	4.80925e-96	69	329.717	355	245
645002325	adenosine kinase 2-like	314	gi|345493960|ref|XP_001601219.2|PREDICTED: adenosine kinase 2-like [Nasonia vitripennis]	XP_001601219	0	100	624.394	303	303
645002368	mitogen-activated kinase 1-like	333	gi|345494039|ref|XP_003427206.1|PREDICTED: mitogen-activated protein kinase ERK-A-like, partial [Nasonia vitripennis]	XP_003427206	0	100	698.738	333	333
645002382	ATP-dependent zinc metalloprotease YME1 homolog	736	gi|345494068|ref|XP_001606546.2|PREDICTED: ATP-dependent zinc metalloprotease YME1 homolog [Nasonia vitripennis]	XP_001606546	0	98	1486.47	736	727
645002404	Eukaryotic initiation factor 4A-II	423	gi|307189936|gb|EFN74172.1|Eukaryotic initiation factor 4A-II [Camponotus floridanus]	EFN74172	0	96	770.77	424	408
645002542	translational activator GCN1-like	2594	gi|345497751|ref|XP_001602416.2|PREDICTED: translational activator GCN1-like [Nasonia vitripennis]	XP_001602416	0	100	5345.4	2594	2594
645002582	synaptotagmin 1-like	443	gi|288869516|ref|NP_001165865.1|synaptotagmin 1 [Nasonia vitripennis]	NP_001165865	0	97	904.82	454	443
645002589	PREDICTED: hypothetical protein LOC100115223	363	gi|156553825|ref|XP_001600005.1|PREDICTED: hypothetical protein LOC100115223 [Nasonia vitripennis]	XP_001600005	0	100	748.429	363	363
645002692	4-hydroxyphenylpyruvate dioxygenase-like	380	gi|345492319|ref|XP_001600932.2|PREDICTED: 4-hydroxyphenylpyruvate dioxygenase-like [Nasonia vitripennis]	XP_001600932	0	100	792.341	380	380
645002804	fatty-acid amide hydrolase 2-like	526	gi|156553919|ref|XP_001601890.1|PREDICTED: fatty-acid amide hydrolase 2-like [Nasonia vitripennis]	XP_001601890	0	100	1096.26	526	526
645002850	Carnitine O-acetyltransferase	620	gi|345492148|ref|XP_001602167.2|PREDICTED: carnitine O-acetyltransferase-like [Nasonia vitripennis]	XP_001602167	0	100	1297.34	620	620
645002907	Serine threonine- kinase D3	872	gi|345492159|ref|XP_001602521.2|PREDICTED: hypothetical protein LOC100118588 [Nasonia vitripennis]	XP_001602521	0	94	1741.86	902	856
645002952	ras-related Rab-5C-like	213	gi|156553974|ref|XP_001602993.1|PREDICTED: ras-related protein Rab-5A-like isoform 1 [Nasonia vitripennis] >gi|345492181|ref|XP_003426794.1| PREDICTED: ras-related protein Rab-5A-like isoform 2 [Nasonia vitripennis] >gi|345492184|ref|XP_003426795.1| PREDICTED: ras-related protein Rab-5A-like isoform 3 [Nasonia vitripennis]	XP_001602993	7.29135e-157	100	444.891	213	213
645002959	26S protease regulatory subunit 6A	428	gi|156553813|ref|XP_001604886.1|PREDICTED: 26S protease regulatory subunit 6A [Nasonia vitripennis]	XP_001604886	0	100	877.085	428	428
645003017	counting factor associated D-like	553	gi|156554010|ref|XP_001605879.1|PREDICTED: counting factor associated protein D-like [Nasonia vitripennis]	XP_001605879	0	100	1166.76	553	553
645003142	60S ribosomal L3-like	406	gi|345480304|ref|XP_001600115.2|PREDICTED: 60S ribosomal protein L3-like [Nasonia vitripennis]	XP_001600115	0	98	823.543	405	398
645003149	ATP-binding cassette sub-family F member 1-like	627	gi|156544038|ref|XP_001604621.1|PREDICTED: ATP-binding cassette sub-family F member 1-like [Nasonia vitripennis]	XP_001604621	0	100	1291.95	627	627
645003181	Nuclear receptor coactivator 7	1009	gi|345479969|ref|XP_001604722.2|PREDICTED: hypothetical protein LOC100121136 [Nasonia vitripennis]	XP_001604722	0	92	1901.33	1058	980
645003278	calcyclin-binding -like	229	gi|307182536|gb|EFN69732.1|Calcyclin-binding protein [Camponotus floridanus]	EFN69732	3.26636e-91	80	279.256	223	180
645003293	prolyl endopeptidase-like	783	gi|345480007|ref|XP_001603578.2|PREDICTED: prolyl endopeptidase-like [Nasonia vitripennis]	XP_001603578	0	100	1627.84	783	783
645003301	bicaudal C-like	832	gi|345480322|ref|XP_001605489.2|PREDICTED: protein bicaudal C homolog 1-like [Nasonia vitripennis]	XP_001605489	0	98	1688.32	838	826
645003314	SH3 domain-binding glutamic acid-rich homolog	200	gi|383865227|ref|XP_003708076.1|PREDICTED: SH3 domain-binding glutamic acid-rich protein homolog [Megachile rotundata]	XP_003708076	1.46446e-66	77	213.772	189	147
645003340	glutamate synthase [NADPH]-like	2075	gi|332030526|gb|EGI70214.1|Putative glutamate synthase [Acromyrmex echinatior]	EGI70214	0	90	3578.49	2068	1875
645003342	glutamate synthase [NADPH]-like	2074	gi|332030526|gb|EGI70214.1|Putative glutamate synthase [Acromyrmex echinatior]	EGI70214	0	90	3583.11	2067	1875
645003374	tetratricopeptide repeat 19 mitochondrial-like	360	gi|345480036|ref|XP_001605810.2|PREDICTED: tetratricopeptide repeat protein 19 homolog, mitochondrial-like [Nasonia vitripennis]	XP_001605810	0	100	744.962	360	360
645003696	NADH dehydrogenase [ubiquinone] 1 beta subcomplex subunit mitochondrial	161	gi|307190211|gb|EFN74326.1|NADH dehydrogenase [ubiquinone] 1 beta subcomplex subunit 11, mitochondrial [Camponotus floridanus]	EFN74326	9.12033e-40	82	142.124	96	79
645003796	myosin heavy muscle isoform 1	1965	gi|345480174|ref|XP_001607303.2|PREDICTED: myosin heavy chain, muscle isoform 1 [Nasonia vitripennis]	XP_001607303	0	99	3908.61	1939	1934
645003798	myosin heavy muscle isoform 1	1964	gi|345480174|ref|XP_001607303.2|PREDICTED: myosin heavy chain, muscle isoform 1 [Nasonia vitripennis]	XP_001607303	0	99	3880.87	1939	1922
645003800	myosin heavy muscle isoform 1	1964	gi|345480174|ref|XP_001607303.2|PREDICTED: myosin heavy chain, muscle isoform 1 [Nasonia vitripennis]	XP_001607303	0	99	3888.96	1939	1925
645003871	Voltage-dependent anion-selective channel	283	gi|156544011|ref|XP_001607865.1|PREDICTED: voltage-dependent anion-selective channel-like isoform 1 [Nasonia vitripennis] >gi|345480214|ref|XP_003424106.1| PREDICTED: voltage-dependent anion-selective channel-like isoform 2 [Nasonia vitripennis] >gi|345480217|ref|XP_003424107.1| PREDICTED: voltage-dependent anion-selective channel-like isoform 3 [Nasonia vitripennis]	XP_001607865	0	100	568.155	283	283
645003874	isoform B-like	506	gi|156544373|ref|XP_001607398.1|PREDICTED: protein msta, isoform A-like [Nasonia vitripennis]	XP_001607398	0	100	1048.5	501	501
645004097	fasciclin-3-like isoform 2	498	gi|345480300|ref|XP_003424122.1|PREDICTED: fasciclin-3-like, partial [Nasonia vitripennis]	XP_003424122	0	100	946.806	456	456
645004155	PITH domain-containing GA19395-like	250	gi|156544257|ref|XP_001606925.1|PREDICTED: PITH domain-containing protein GA19395-like [Nasonia vitripennis]	XP_001606925	1.13076e-143	100	412.535	198	198
645004356	mitochondrial import receptor subunit TOM22 homolog	113	gi|156546914|ref|XP_001600202.1|PREDICTED: mitochondrial import receptor subunit TOM22 homolog [Nasonia vitripennis]	XP_001600202	2.60064e-62	80	197.593	141	113
645004574	thioredoxin 2	98	gi|345483915|ref|XP_001602650.2|PREDICTED: thioredoxin-2-like [Nasonia vitripennis]	XP_001602650	1.40166e-62	100	196.823	98	98
645004618	toll-like receptor 3-like isoform 1	694	gi|345483781|ref|XP_003424883.1|PREDICTED: toll-like receptor 3-like isoform 1 [Nasonia vitripennis] >gi|345483783|ref|XP_003424884.1| PREDICTED: toll-like receptor 3-like isoform 2 [Nasonia vitripennis]	XP_003424883	0	100	1402.5	694	694
645004658	arylsulfatase B-like	578	gi|156547173|ref|XP_001603910.1|PREDICTED: arylsulfatase B-like [Nasonia vitripennis]	XP_001603910	0	100	1206.82	578	578
645004810	extended synaptotagmin-1 isoform 2	878	gi|345483798|ref|XP_003424887.1|PREDICTED: extended synaptotagmin-1 isoform 2 [Nasonia vitripennis]	XP_003424887	0	96	1733.38	878	848
645004897	n- isoform K	124	gi|345495213|ref|XP_003427457.1|PREDICTED: synaptobrevin-like isoform 2 [Nasonia vitripennis] >gi|345495215|ref|XP_003427458.1| PREDICTED: synaptobrevin-like isoform 3 [Nasonia vitripennis]	XP_003427457	8.70229e-81	100	244.588	124	124
645005028	ATP-dependent RNA helicase me31b-like	445	gi|156547575|ref|XP_001602897.1|PREDICTED: putative ATP-dependent RNA helicase me31b-like isoform 1 [Nasonia vitripennis] >gi|345485131|ref|XP_003425200.1| PREDICTED: putative ATP-dependent RNA helicase me31b-like isoform 2 [Nasonia vitripennis]	XP_001602897	0	100	926.006	445	445
645005036	glutathione synthetase-like	451	gi|156547583|ref|XP_001603007.1|PREDICTED: glutathione synthetase-like [Nasonia vitripennis]	XP_001603007	0	100	932.554	451	451
645005109	alpha,alpha-trehalose-phosphate synthase [UDP-forming] A-like	786	gi|156547621|ref|XP_001603693.1|PREDICTED: alpha,alpha-trehalose-phosphate synthase [UDP-forming] A-like [Nasonia vitripennis]	XP_001603693	0	100	1644.02	786	786
645005126	lon protease mitochondrial-like	998	gi|345485119|ref|XP_001603638.2|PREDICTED: lon protease homolog, mitochondrial-like [Nasonia vitripennis]	XP_001603638	0	98	2043.08	1016	998
645005149	26S protease regulatory subunit S10B	393	gi|156547510|ref|XP_001603936.1|PREDICTED: 26S protease regulatory subunit 10B [Nasonia vitripennis]	XP_001603936	0	100	802.742	393	393
645005311	mitochondrial 2-oxoglutarate malate carrier -like	271	gi|156547719|ref|XP_001605273.1|PREDICTED: mitochondrial 2-oxoglutarate/malate carrier protein-like [Nasonia vitripennis]	XP_001605273	0	100	556.984	271	271
645005369	asparaginyl-tRNA cytoplasmic-like	555	gi|156547524|ref|XP_001606841.1|PREDICTED: asparaginyl-tRNA synthetase, cytoplasmic-like [Nasonia vitripennis]	XP_001606841	0	100	1157.9	555	555
645005375	liver carboxylesterase 1	629	gi|156547751|ref|XP_001605713.1|PREDICTED: liver carboxylesterase 1 [Nasonia vitripennis]	XP_001605713	0	100	1276.15	629	629
645005431	ATP-dependent RNA helicase Pl10-like	700	gi|345485033|ref|XP_003425176.1|PREDICTED: putative ATP-dependent RNA helicase an3 isoform 2 [Nasonia vitripennis]	XP_003425176	0	99	1416.75	704	700
645005469	PREDICTED: hypothetical protein LOC100122494	337	gi|156547788|ref|XP_001606100.1|PREDICTED: hypothetical protein LOC100122494 [Nasonia vitripennis]	XP_001606100	0	100	691.034	337	337
645005527	probable cysteine mitochondrial-like	451	gi|345485081|ref|XP_001606334.2|PREDICTED: probable cysteine desulfurase, mitochondrial-like [Nasonia vitripennis]	XP_001606334	0	100	944.11	451	451
645005554	MAP kinse-ERK kinase	414	gi|350401186|ref|XP_003486077.1|PREDICTED: dual specificity mitogen-activated protein kinase kinase dSOR1-like [Bombus impatiens]	XP_003486077	0	95	763.451	415	396
645005566	60S ribosomal L17-like	185	gi|156547540|ref|XP_001607573.1|PREDICTED: 60S ribosomal protein L17-like [Nasonia vitripennis]	XP_001607573	3.22411e-134	100	385.185	185	185
645005598	icarapin- partial	237	gi|345485098|ref|XP_001602538.2|PREDICTED: icarapin-like [Nasonia vitripennis]	XP_001602538	3.68568e-154	99	439.113	214	213
645005672	large proline-rich BAG6-like	1182	gi|345497377|ref|XP_003427974.1|PREDICTED: hypothetical protein LOC100680032 isoform 3 [Nasonia vitripennis]	XP_003427974	0	96	2384.37	1221	1181
645005756	Nodal modulator 2	1210	gi|156549935|ref|XP_001602626.1|PREDICTED: nodal modulator 1-like [Nasonia vitripennis]	XP_001602626	0	100	2496.85	1210	1210
645005765	15-hydroxyprostaglandin dehydrogenase [NAD+]-like	266	gi|156549941|ref|XP_001602718.1|PREDICTED: alcohol dehydrogenase 1-like [Nasonia vitripennis]	XP_001602718	0	100	541.962	266	266
645005900	dynamin-like isoform 3	868	gi|345488085|ref|XP_003425832.1|PREDICTED: dynamin-like isoform 3 [Nasonia vitripennis]	XP_003425832	0	96	1777.68	901	868
645005919	isoform J	739	gi|345488106|ref|XP_001604322.2|PREDICTED: hypothetical protein LOC100120714 [Nasonia vitripennis]	XP_001604322	0	100	637.106	296	296
645006026	importin subunit alpha-2-like	520	gi|345488160|ref|XP_001605009.2|PREDICTED: importin subunit alpha-2-like [Nasonia vitripennis]	XP_001605009	0	100	1066.22	520	520
645006074	ATP-dependent Clp protease ATP-binding subunit clpX- mitochondrial-like	592	gi|345488179|ref|XP_001605256.2|PREDICTED: ATP-dependent Clp protease ATP-binding subunit clpX-like, mitochondrial-like [Nasonia vitripennis]	XP_001605256	0	99	1216.45	596	591
645006219	calcium calmodulin-dependent kinase type II alpha chain-like isoform 2	558	gi|380011199|ref|XP_003689698.1|PREDICTED: calcium/calmodulin-dependent protein kinase type II alpha chain-like isoform 4 [Apis florea]	XP_003689698	0	89	993.416	559	503
645006304	ankyrin 2,3 unc44	7541	gi|345488337|ref|XP_001606081.2|PREDICTED: hypothetical protein LOC100122475 [Nasonia vitripennis]	XP_001606081	0	92	10249.8	6832	6318
645006420	v-type proton ATPase subunit F 1-like	123	gi|156550329|ref|XP_001600999.1|PREDICTED: V-type proton ATPase subunit F-like [Nasonia vitripennis]	XP_001600999	2.15613e-83	100	251.136	123	123
645006467	nuclear pore membrane glyco 210-like	1937	gi|345488526|ref|XP_001601346.2|PREDICTED: nuclear pore membrane glycoprotein 210-like [Nasonia vitripennis]	XP_001601346	0	100	3913.61	1907	1907
645006577	ATP-binding cassette sub-family G member 4-like	696	gi|156550522|ref|XP_001602320.1|PREDICTED: ATP-binding cassette sub-family G member 4-like [Nasonia vitripennis]	XP_001602320	0	99	1400.57	688	683
645006642	PREDICTED: LOW QUALITY PROTEIN: 5-oxoprolinase-like	1287	gi|345488620|ref|XP_003425951.1|PREDICTED: LOW QUALITY PROTEIN: 5-oxoprolinase-like [Nasonia vitripennis]	XP_003425951	0	100	2642.45	1287	1287
645006644	long-chain fatty acid transport 4-like	629	gi|345488877|ref|XP_001603294.2|PREDICTED: long-chain fatty acid transport protein 4-like [Nasonia vitripennis]	XP_001603294	0	100	1214.91	588	588
645006725	ATP-dependent RNA helicase WM6-like	425	gi|156550342|ref|XP_001606676.1|PREDICTED: ATP-dependent RNA helicase WM6-like [Nasonia vitripennis]	XP_001606676	0	100	876.7	425	425
645006756	PREDICTED: uncharacterized protein KIAA0090-like	925	gi|345488908|ref|XP_001604804.2|PREDICTED: uncharacterized protein KIAA0090-like [Nasonia vitripennis]	XP_001604804	0	99	1910.19	932	924
645006784	isoform A	559	gi|345488708|ref|XP_001604942.2|PREDICTED: protein TBRG4-like [Nasonia vitripennis]	XP_001604942	0	100	1146.72	559	559
645006861	Sorbin and SH3 domain-containing 1	2233	gi|345488740|ref|XP_001605377.2|PREDICTED: hypothetical protein LOC100121771 [Nasonia vitripennis]	XP_001605377	0	98	4521.07	2244	2211
645006872	PREDICTED: hypothetical protein LOC100680038	404	gi|345488752|ref|XP_003425978.1|PREDICTED: hypothetical protein LOC100680038 [Nasonia vitripennis]	XP_003425978	0	100	838.18	404	404
645006974	ATP-dependent RNA helicase Ddx1-like	727	gi|156550743|ref|XP_001606114.1|PREDICTED: ATP-dependent RNA helicase Ddx1-like [Nasonia vitripennis]	XP_001606114	0	99	1512.66	727	726
645006987	Long-chain-fatty-acid-- ligase ACSBG2	691	gi|345488807|ref|XP_001606071.2|PREDICTED: very long-chain-fatty-acid--CoA ligase bubblegum-like [Nasonia vitripennis]	XP_001606071	0	95	1358.58	691	663
645007036	sorting nexin-2-like	456	gi|345488868|ref|XP_001602399.2|PREDICTED: sorting nexin-2-like [Nasonia vitripennis]	XP_001602399	0	96	938.332	472	456
645007049	proteasome subunit beta type-5-like	224	gi|345488887|ref|XP_003426004.1|PREDICTED: proteasome subunit beta type-5-like, partial [Nasonia vitripennis]	XP_003426004	1.70329e-164	100	464.922	224	224
645007161	alcohol dehydrogenase [NADP+] A-like	326	gi|156551279|ref|XP_001601107.1|PREDICTED: alcohol dehydrogenase [NADP+]-like [Nasonia vitripennis]	XP_001601107	0	100	670.233	326	326
645007248	RNA-binding 14	372	gi|345480430|ref|XP_001601630.2|PREDICTED: hypothetical protein LOC100117370 [Nasonia vitripennis]	XP_001601630	0	100	716.072	372	372
645007275	phosphoacetylglucosamine mutase-like	551	gi|156551318|ref|XP_001601760.1|PREDICTED: phosphoacetylglucosamine mutase-like [Nasonia vitripennis]	XP_001601760	0	100	1135.17	551	551
645007287	ubiquitin-40S ribosomal S27a-like	156	gi|156551219|ref|XP_001602185.1|PREDICTED: ubiquitin-40S ribosomal protein S27a-like isoform 1 [Nasonia vitripennis]	XP_001602185	8.86978e-110	100	320.472	156	156
645007357	lipase maturation factor 2-like	640	gi|156551350|ref|XP_001602516.1|PREDICTED: lipase maturation factor 2-like [Nasonia vitripennis]	XP_001602516	0	100	1316.6	640	640
645007392	lethal (1) isoform A	383	gi|345480481|ref|XP_001602724.2|PREDICTED: hypothetical protein LOC100118844 [Nasonia vitripennis]	XP_001602724	2.19925e-145	75	429.098	379	288
645007396	PREDICTED: hypothetical protein LOC100118844	357	gi|345480481|ref|XP_001602724.2|PREDICTED: hypothetical protein LOC100118844 [Nasonia vitripennis]	XP_001602724	0	100	719.539	355	355
645007414	FAM151B-like isoform 1	296	gi|156551229|ref|XP_001604366.1|PREDICTED: protein FAM151A-like [Nasonia vitripennis]	XP_001604366	0	100	596.275	296	296
645007424	AF132884_1A kinase anchor 200	740	gi|156551380|ref|XP_001603195.1|PREDICTED: hypothetical protein LOC100119412 [Nasonia vitripennis]	XP_001603195	0	100	1378.23	740	740
645007480	transthyretin-like periplasmic	137	gi|156551415|ref|XP_001604050.1|PREDICTED: probable 5-hydroxyisourate hydrolase R09H10.3-like [Nasonia vitripennis]	XP_001604050	3.80669e-94	100	279.641	137	137
645007522	GMP synthase [glutamine-hydrolyzing]-like isoform 2	734	gi|345480532|ref|XP_003424167.1|PREDICTED: GMP synthase [glutamine-hydrolyzing]-like isoform 2 [Nasonia vitripennis]	XP_003424167	0	97	1476.46	734	718
645007671	ubiquitin-conjugating enzyme E2 N-like	152	gi|156551253|ref|XP_001606785.1|PREDICTED: ubiquitin-conjugating enzyme E2 N-like [Nasonia vitripennis]	XP_001606785	6.44129e-107	100	313.153	152	152
645007696	Succinyl- ligase [GDP-forming] subunit mitochondrial	332	gi|307170861|gb|EFN62972.1|Succinyl-CoA ligase [GDP-forming] subunit alpha, mitochondrial [Camponotus floridanus]	EFN62972	0	94	584.719	331	313
645007734	multiple inositol polyphosphate phosphatase 1-like	455	gi|345478802|ref|XP_001605360.2|PREDICTED: multiple inositol polyphosphate phosphatase 1-like [Nasonia vitripennis]	XP_001605360	0	100	949.503	455	455
645007799	arginine N-methyltransferase 8	304	gi|345491939|ref|XP_001599795.2|PREDICTED: protein arginine N-methyltransferase 1-like [Nasonia vitripennis]	XP_001599795	0	95	624.78	319	304
645007803	RNA binding motif 34	621	gi|345491945|ref|XP_001599982.2|PREDICTED: nucleolar protein 12-like [Nasonia vitripennis]	XP_001599982	0	98	1157.9	621	613
645007819	venom G precursor	102	gi|283046795|ref|NP_001164344.1|venom protein G precursor [Nasonia vitripennis]	NP_001164344	5.88666e-39	74	135.576	102	76
645008038	lethal(2) giant larvae-like	1030	gi|345487878|ref|XP_001604186.2|PREDICTED: protein lethal(2) giant larvae-like [Nasonia vitripennis]	XP_001604186	0	97	2068.51	1029	1004
645008139	Histidyl-tRNA cytoplasmic	498	gi|345487663|ref|XP_001605112.2|PREDICTED: histidyl-tRNA synthetase, cytoplasmic-like [Nasonia vitripennis]	XP_001605112	0	97	975.311	501	487
645008238	fatty acid synthase-like	2415	gi|156549724|ref|XP_001605685.1|PREDICTED: fatty acid synthase-like [Nasonia vitripennis]	XP_001605685	0	100	4979.85	2415	2415
645008246	fatty acid synthase-like	2378	gi|156549726|ref|XP_001605700.1|PREDICTED: fatty acid synthase-like [Nasonia vitripennis]	XP_001605700	0	98	4900.49	2406	2378
645008493	epsin-2-like isoform 1	545	gi|345487788|ref|XP_001606418.2|PREDICTED: epsin-1-like [Nasonia vitripennis]	XP_001606418	0	97	1084.32	556	541
645008516	28S ribosomal mitochondrial-like isoform 1	210	gi|156549796|ref|XP_001606448.1|PREDICTED: 28S ribosomal protein S23, mitochondrial-like isoform 1 [Nasonia vitripennis] >gi|345487794|ref|XP_003425757.1| PREDICTED: 28S ribosomal protein S23, mitochondrial-like isoform 2 [Nasonia vitripennis]	XP_001606448	1.13246e-148	100	423.705	210	210
645008539	UDP-glucuronosyltransferase 2C1	414	gi|156549800|ref|XP_001606484.1|PREDICTED: hypothetical protein LOC100122875 [Nasonia vitripennis]	XP_001606484	0	100	865.144	414	414
645008813	membrane metallo-endopeptidase-like 1-like	669	gi|345487826|ref|XP_001606720.2|PREDICTED: endothelin-converting enzyme 2-like [Nasonia vitripennis]	XP_001606720	0	100	1110.13	531	531
645008933	galactose-1-phosphate uridylyltransferase-like	363	gi|156554896|ref|XP_001600507.1|PREDICTED: galactose-1-phosphate uridylyltransferase-like [Nasonia vitripennis]	XP_001600507	0	100	764.607	363	363
645009091	copper transport ATOX1-like	72	gi|156554904|ref|XP_001602301.1|PREDICTED: copper transport protein ATOX1-like [Nasonia vitripennis]	XP_001602301	9.22635e-45	100	148.673	72	72
645009128	sorting nexin-6-like	408	gi|345494410|ref|XP_001603083.2|PREDICTED: sorting nexin-6-like [Nasonia vitripennis]	XP_001603083	0	98	837.025	414	408
645009190	fimbrin plastin	640	gi|156555057|ref|XP_001603924.1|PREDICTED: plastin-2-like [Nasonia vitripennis]	XP_001603924	0	99	1318.14	640	638
645009296	peptidyl-prolyl cis-trans isomerase FKBP8-like	383	gi|345494458|ref|XP_003427294.1|PREDICTED: peptidyl-prolyl cis-trans isomerase FKBP8-like [Nasonia vitripennis]	XP_003427294	0	100	788.489	383	383
645009526	oxysterol-binding 1-like isoform 1	799	gi|345494531|ref|XP_001604970.2|PREDICTED: oxysterol-binding protein 1-like isoform 1 [Nasonia vitripennis]	XP_001604970	0	97	1634.77	799	782
645009607	Eukaryotic translation initiation factor 4E transporter	1394	gi|350407770|ref|XP_003488188.1|PREDICTED: eukaryotic translation initiation factor 4E transporter-like [Bombus impatiens]	XP_003488188	0	66	1246.11	1430	958
645010071	troponin I	208	gi|345480704|ref|XP_001604375.2|PREDICTED: troponin I 2-like [Nasonia vitripennis]	XP_001604375	2.77683e-134	96	393.66	208	201
645010077	Troponin I	208	gi|332016424|gb|EGI57337.1|Troponin I [Acromyrmex echinatior]	EGI57337	2.517e-104	96	325.094	201	194
645010086	troponin I-like	198	gi|345480704|ref|XP_001604375.2|PREDICTED: troponin I 2-like [Nasonia vitripennis]	XP_001604375	5.02041e-125	96	369.777	197	190
645010088	troponin I-like isoform 4	198	gi|350415431|ref|XP_003490639.1|PREDICTED: troponin I-like isoform 4 [Bombus impatiens] >gi|78101806|tpg|DAA05522.1| TPA_inf: troponin I isoform 6b1 [Apis mellifera]	XP_003490639	1.05939e-107	93	318.931	204	191
645010142	zinc metallo ase disintegrin-like	304	gi|345480716|ref|XP_001604746.2|PREDICTED: hypothetical protein LOC100121160 [Nasonia vitripennis]	XP_001604746	0	100	634.024	304	304
645010256	Dynein heavy chain	600	gi|345481075|ref|XP_001605192.2|PREDICTED: hypothetical protein LOC100121582 [Nasonia vitripennis]	XP_001605192	0	100	1122.46	577	577
645010259	60S ribosomal L18a-like	177	gi|156544508|ref|XP_001605284.1|PREDICTED: 60S ribosomal protein L18a-like [Nasonia vitripennis]	XP_001605284	1.86541e-127	100	367.081	177	177
645010326	saccharopine dehydrogenase domain-containing	422	gi|345480782|ref|XP_001605385.2|PREDICTED: probable saccharopine dehydrogenase-like [Nasonia vitripennis]	XP_001605385	0	100	877.47	422	422
645010378	tumorous imaginal mitochondrial-like	504	gi|345480778|ref|XP_001605490.2|PREDICTED: protein tumorous imaginal discs, mitochondrial-like [Nasonia vitripennis]	XP_001605490	0	99	976.852	466	465
645010535	lamin Dm0-like	600	gi|345480744|ref|XP_003424206.1|PREDICTED: lamin Dm0-like isoform 2 [Nasonia vitripennis]	XP_003424206	0	100	1224.54	600	600
645010681	MACRO domain-containing 2	231	gi|345480802|ref|XP_001607170.2|PREDICTED: MACRO domain-containing protein 2-like [Nasonia vitripennis]	XP_001607170	8.54332e-171	100	483.026	231	231
645010864	spectrin beta brain 4-like	4239	gi|345481110|ref|XP_001606391.2|PREDICTED: spectrin beta chain, brain 1-like [Nasonia vitripennis]	XP_001606391	0	99	8645.02	4239	4215
645010918	TOM1 2-like	517	gi|345480913|ref|XP_001606637.2|PREDICTED: TOM1-like protein 2-like [Nasonia vitripennis]	XP_001606637	0	100	1055.82	517	517
645011109	Acetyl- mitochondrial	431	gi|156544532|ref|XP_001607694.1|PREDICTED: acetyl-CoA acetyltransferase B, mitochondrial-like [Nasonia vitripennis]	XP_001607694	0	100	839.721	410	410
645011131	actin-related 2 3 complex subunit 1A	362	gi|156544538|ref|XP_001607716.1|PREDICTED: actin-related protein 2/3 complex subunit 1A [Nasonia vitripennis]	XP_001607716	0	100	687.952	333	333
645011165	PREDICTED: hypothetical protein LOC100678078	105	gi|345480963|ref|XP_003424257.1|PREDICTED: hypothetical protein LOC100678078 [Nasonia vitripennis]	XP_003424257	3.57371e-68	100	211.075	105	105
645011213	phosphatidylinositol transfer alpha isoform-like	271	gi|156544540|ref|XP_001607806.1|PREDICTED: phosphatidylinositol transfer protein alpha isoform-like [Nasonia vitripennis]	XP_001607806	0	100	567	271	271
645011262	60S ribosomal L13a-like	204	gi|156544548|ref|XP_001607858.1|PREDICTED: 60S ribosomal protein L13a-like [Nasonia vitripennis]	XP_001607858	2.22873e-147	100	419.853	204	204
645011326	troponin I 2-like	206	gi|345480704|ref|XP_001604375.2|PREDICTED: troponin I 2-like [Nasonia vitripennis]	XP_001604375	4.69033e-112	100	337.035	188	188
645011340	contactin-like	930	gi|345481084|ref|XP_001605461.2|PREDICTED: contactin [Nasonia vitripennis]	XP_001605461	0	98	1913.27	937	927
645011357	PREDICTED: hypothetical protein LOC100678378	600	gi|345481112|ref|XP_003424290.1|PREDICTED: hypothetical protein LOC100678378 [Nasonia vitripennis]	XP_003424290	0	97	1195.26	600	587
645011363	enoyl- delta isomerase mitochondrial-like	239	gi|345481122|ref|XP_001606616.2|PREDICTED: enoyl-CoA delta isomerase 1, mitochondrial-like [Nasonia vitripennis]	XP_001606616	1.36806e-174	100	492.656	239	239
645011506	COP9 signalosome complex subunit 7-like	293	gi|345497549|ref|XP_001600374.2|PREDICTED: COP9 signalosome complex subunit 7-like [Nasonia vitripennis]	XP_001600374	0	97	585.104	294	287
645011543	malate mitochondrial-like	341	gi|156553655|ref|XP_001600547.1|PREDICTED: malate dehydrogenase, mitochondrial-like [Nasonia vitripennis]	XP_001600547	0	100	681.789	341	341
645011555	hypothetical protein EAI_17450	660	gi|307197377|gb|EFN78652.1|hypothetical protein EAI_17450 [Harpegnathos saltator]	EFN78652	0	82	840.106	698	577
645011559	PREDICTED: hypothetical protein LOC100116578	557	gi|345497587|ref|XP_001601033.2|PREDICTED: hypothetical protein LOC100116578 [Nasonia vitripennis]	XP_001601033	0	93	694.886	369	345
645011625	probable ATP-dependent RNA helicase DDX17-like	634	gi|345497627|ref|XP_001602045.2|PREDICTED: probable ATP-dependent RNA helicase DDX17-like [Nasonia vitripennis]	XP_001602045	0	100	1270.37	634	634
645011635	L-xylulose reductase-like	740	gi|156553741|ref|XP_001601270.1|PREDICTED: L-xylulose reductase-like [Nasonia vitripennis]	XP_001601270	3.96078e-171	100	503.056	244	244
645011749	probable phospholipid hydroperoxide glutathione peroxidase-like	168	gi|345494815|ref|XP_003427378.1|PREDICTED: probable phospholipid hydroperoxide glutathione peroxidase-like [Nasonia vitripennis]	XP_003427378	1.85688e-119	100	347.051	168	168
645011775	dihydropyrimidinase-like isoform 1	613	gi|345494826|ref|XP_001603682.2|PREDICTED: dihydropyrimidinase-like [Nasonia vitripennis]	XP_001603682	0	94	1128.24	613	581
645011837	phosphatidylinositol-binding clathrin assembly	644	gi|345494787|ref|XP_001604149.2|PREDICTED: phosphatidylinositol-binding clathrin assembly protein LAP-like [Nasonia vitripennis]	XP_001604149	0	90	1121.3	614	558
645011883	J domain-containing -like isoform 1	181	gi|156550163|ref|XP_001599383.1|PREDICTED: J domain-containing protein-like isoform 1 [Nasonia vitripennis]	XP_001599383	5.15192e-133	100	381.719	181	181
645012052	T-complex 1 subunit alpha-like	557	gi|156550171|ref|XP_001602512.1|PREDICTED: T-complex protein 1 subunit alpha-like [Nasonia vitripennis]	XP_001602512	0	100	1130.93	557	557
645012077	peroxiredoxin- mitochondrial-like	186	gi|156550175|ref|XP_001603445.1|PREDICTED: peroxiredoxin-5, mitochondrial-like [Nasonia vitripennis]	XP_001603445	1.67917e-133	100	383.259	186	186
645012107	l-2-hydroxyglutarate mitochondrial-like	446	gi|156550179|ref|XP_001604118.1|PREDICTED: l-2-hydroxyglutarate dehydrogenase, mitochondrial-like [Nasonia vitripennis]	XP_001604118	0	100	929.087	446	446
645012252	heterogeneous nuclear ribonucleo Q-like	515	gi|345481380|ref|XP_001602182.2|PREDICTED: heterogeneous nuclear ribonucleoprotein Q-like, partial [Nasonia vitripennis]	XP_001602182	0	100	920.613	445	445
645012286	CREG1-like	209	gi|156552398|ref|XP_001600211.1|PREDICTED: protein CREG1-like [Nasonia vitripennis]	XP_001600211	2.34311e-155	100	440.654	209	209
645012315	60S ribosomal L15-like	204	gi|156552400|ref|XP_001600472.1|PREDICTED: 60S ribosomal protein L15-like [Nasonia vitripennis]	XP_001600472	2.81782e-144	100	412.149	204	204
645012488	N-acetylglucosamine-6-phosphate deacetylase-like	409	gi|345491956|ref|XP_001601946.2|PREDICTED: putative N-acetylglucosamine-6-phosphate deacetylase-like [Nasonia vitripennis]	XP_001601946	0	100	845.499	409	409
645012585	D-aspartate oxidase-like	273	gi|345491992|ref|XP_001600268.2|PREDICTED: D-aspartate oxidase-like [Nasonia vitripennis]	XP_001600268	0	96	555.058	281	272
645012603	arylphorin subunit alpha	1474	gi|156545718|ref|XP_001604915.1|PREDICTED: arylphorin subunit alpha [Nasonia vitripennis]	XP_001604915	0	100	1619.36	782	782
645012605	AP-2 complex subunit alpha-like	939	gi|218749814|ref|NP_001136323.1|adaptor-related protein complex 2, alpha 2 subunit [Nasonia vitripennis]	NP_001136323	0	100	1949.87	939	939
645012736	sulfide:quinone mitochondrial-like	453	gi|345479760|ref|XP_001603550.2|PREDICTED: sulfide:quinone oxidoreductase, mitochondrial-like [Nasonia vitripennis]	XP_001603550	0	100	933.71	453	453
645012758	ester hydrolase C11orf54 homolog	740	gi|345479778|ref|XP_001605446.2|PREDICTED: ester hydrolase C11orf54 homolog isoform 1 [Nasonia vitripennis]	XP_001605446	0	100	701.049	337	337
645012805	actin-interacting 1-like	602	gi|345479794|ref|XP_001604198.2|PREDICTED: actin-interacting protein 1-like [Nasonia vitripennis]	XP_001604198	0	100	1207.2	602	602
645012819	casein kinase II subunit beta-like	221	gi|156545555|ref|XP_001606149.1|PREDICTED: casein kinase II subunit beta-like [Nasonia vitripennis]	XP_001606149	3.81253e-166	100	468.774	221	221
645012840	60 kDa SS-A Ro ribonucleo -like	545	gi|345479806|ref|XP_001604397.2|PREDICTED: 60 kDa SS-A/Ro ribonucleoprotein-like isoform 1 [Nasonia vitripennis]	XP_001604397	0	100	1140.18	545	545
645012847	heat shock 70 kDa cognate 3-like	964	gi|383848513|ref|XP_003699894.1|PREDICTED: heat shock 70 kDa protein cognate 3-like [Megachile rotundata]	XP_003699894	0	93	1703.72	964	900
645012849	arylphorin subunit alpha	701	gi|229577010|ref|NP_001153417.1|hexamerin 83 precursor [Nasonia vitripennis]	NP_001153417	0	97	1382.47	701	683
645012858	plasma membrane calcium-transporting ATPase 3-like	1196	gi|345479817|ref|XP_003424034.1|PREDICTED: LOW QUALITY PROTEIN: plasma membrane calcium-transporting ATPase 3-like [Nasonia vitripennis]	XP_003424034	0	97	2278.44	1144	1112
645013114	esterase FE4	546	gi|345491692|ref|XP_001601350.2|PREDICTED: esterase E4 [Nasonia vitripennis]	XP_001601350	0	85	872.848	562	482
645013129	GTP-binding CG1354-like	397	gi|156545814|ref|XP_001607760.1|PREDICTED: GTP-binding protein CG1354-like [Nasonia vitripennis]	XP_001607760	0	100	808.135	397	397
645013173	chaoptin-like isoform 1	1289	gi|345481495|ref|XP_001606268.2|PREDICTED: chaoptin-like isoform 1 [Nasonia vitripennis]	XP_001606268	0	99	2642.45	1295	1288
645013228	PREDICTED: hypothetical protein LOC100678715	1151	gi|345481525|ref|XP_003424388.1|PREDICTED: hypothetical protein LOC100678715 [Nasonia vitripennis]	XP_003424388	0	100	2071.59	1009	1009
645013458	nucleoporin Ndc1	546	gi|193290166|ref|NP_001123269.1|nucleoporin Ndc1 [Nasonia vitripennis]	NP_001123269	0	100	1126.69	546	546
645013484	eukaryotic translation initiation factor 4 gamma 2-like	926	gi|345489014|ref|XP_001600649.2|PREDICTED: eukaryotic translation initiation factor 4 gamma 2-like [Nasonia vitripennis]	XP_001600649	0	100	1917.89	926	926
645013488	acyl- desaturase 1-like	323	gi|156550751|ref|XP_001599579.1|PREDICTED: acyl-CoA desaturase 1-like [Nasonia vitripennis]	XP_001599579	0	100	666.766	323	323
645013544	RISC-loading complex subunit tarbp2-like	398	gi|345489251|ref|XP_001601132.2|PREDICTED: probable RISC-loading complex subunit BRAFLDRAFT_242885-like [Nasonia vitripennis]	XP_001601132	0	98	813.527	398	392
645013639	alpha-amylase 1-like	533	gi|156550879|ref|XP_001602216.1|PREDICTED: alpha-amylase 1-like [Nasonia vitripennis]	XP_001602216	0	100	1081.63	518	518
645013648	alpha-amylase 1-like	517	gi|156550877|ref|XP_001602184.1|PREDICTED: alpha-amylase 1-like [Nasonia vitripennis]	XP_001602184	0	100	1075.08	517	517
645013702	Clathrin light chain	207	gi|156550765|ref|XP_001605186.1|PREDICTED: clathrin light chain-like isoform 1 [Nasonia vitripennis]	XP_001605186	3.96779e-145	100	414.461	207	207
645013724	ankyrin repeat and FYVE domain-containing 1-like	1128	gi|345489206|ref|XP_001602962.2|PREDICTED: ankyrin repeat and FYVE domain-containing protein 1-like [Nasonia vitripennis]	XP_001602962	0	98	2269.58	1128	1115
645013761	QIL1-like isoform 2	120	gi|345489048|ref|XP_001605925.2|PREDICTED: protein QIL1-like [Nasonia vitripennis]	XP_001605925	5.41357e-75	94	229.565	119	113
645013900	pyrroline-5-carboxylate reductase 2-like	276	gi|345489107|ref|XP_001606683.2|PREDICTED: pyrroline-5-carboxylate reductase 2-like [Nasonia vitripennis]	XP_001606683	0	100	559.296	276	276
645013939	venom acid phosphatase Acph-1-like	379	gi|345489133|ref|XP_001604543.2|PREDICTED: venom acid phosphatase Acph-1-like [Nasonia vitripennis]	XP_001604543	0	96	729.554	368	356
645013959	aldo-keto reductase family 4 member C9-like	292	gi|345489139|ref|XP_001604710.2|PREDICTED: alcohol dehydrogenase [NADP+]-like [Nasonia vitripennis]	XP_001604710	0	100	599.742	292	292
645013965	dnaJ homolog subfamily A member 1-like	396	gi|156550791|ref|XP_001607255.1|PREDICTED: dnaJ homolog subfamily A member 1-like isoform 2 [Nasonia vitripennis]	XP_001607255	0	99	801.971	398	396
645014095	acyl- thioesterase 1-like	217	gi|156549210|ref|XP_001599074.1|PREDICTED: acyl-protein thioesterase 2-like [Nasonia vitripennis]	XP_001599074	2.61593e-158	100	448.743	217	217
645014157	eukaryotic translation initiation factor 4B-like	555	gi|345487396|ref|XP_001600207.2|PREDICTED: LOW QUALITY PROTEIN: eukaryotic translation initiation factor 4B [Nasonia vitripennis]	XP_001600207	0	95	1029.24	555	531
645014230	annexin-B9-like isoform 1	376	gi|345487516|ref|XP_001601256.2|PREDICTED: annexin-B9-like isoform 1 [Nasonia vitripennis] >gi|345487518|ref|XP_003425707.1| PREDICTED: annexin-B9-like isoform 2 [Nasonia vitripennis]	XP_001601256	0	99	655.596	323	321
645014242	annexin-B9-like isoform 1	324	gi|345487516|ref|XP_001601256.2|PREDICTED: annexin-B9-like isoform 1 [Nasonia vitripennis] >gi|345487518|ref|XP_003425707.1| PREDICTED: annexin-B9-like isoform 2 [Nasonia vitripennis]	XP_001601256	0	100	663.685	324	324
645014254	rab s geranylgeranyltransferase component A 1-like	593	gi|345487200|ref|XP_001600947.2|PREDICTED: rab proteins geranylgeranyltransferase component A 1-like [Nasonia vitripennis]	XP_001600947	0	99	1228.77	597	592
645014280	transport Sec24C-like	1201	gi|156549332|ref|XP_001601102.1|PREDICTED: protein transport protein Sec24C-like [Nasonia vitripennis]	XP_001601102	0	100	2442.54	1201	1201
645014379	lethal (2) isoform B	1785	gi|91076912|ref|XP_975074.1|PREDICTED: similar to lethal (2) 01289 CG9432-PB [Tribolium castaneum]	XP_975074	0	90	2716.8	1659	1509
645014381	lethal (2) isoform B	1773	gi|91076912|ref|XP_975074.1|PREDICTED: similar to lethal (2) 01289 CG9432-PB [Tribolium castaneum]	XP_975074	0	90	2694.84	1659	1503
645014468	peroxidase-like isoform 1	696	gi|156549449|ref|XP_001603589.1|PREDICTED: peroxidase-like [Nasonia vitripennis]	XP_001603589	0	100	1450.26	696	696
645014518	RING finger nhl-1-like	1287	gi|328779273|ref|XP_391967.4|PREDICTED: RING finger protein nhl-1-like [Apis mellifera]	XP_391967	0	79	1728.76	1307	1037
645014539	AP-2 complex subunit mu-1	443	gi|156549242|ref|XP_001606373.1|PREDICTED: AP-2 complex subunit mu-1-like isoform 1 [Nasonia vitripennis] >gi|345487321|ref|XP_003425668.1| PREDICTED: AP-2 complex subunit mu-1-like isoform 2 [Nasonia vitripennis]	XP_001606373	0	100	918.687	443	443
645014623	coatomer subunit beta	959	gi|156549244|ref|XP_001606861.1|PREDICTED: coatomer subunit beta [Nasonia vitripennis]	XP_001606861	0	100	1969.51	959	959
645014651	coronin-6-like isoform 1	494	gi|156549506|ref|XP_001604802.1|PREDICTED: coronin-6-like isoform 1 [Nasonia vitripennis] >gi|345487367|ref|XP_003425682.1| PREDICTED: coronin-6-like isoform 2 [Nasonia vitripennis]	XP_001604802	0	100	1024.23	494	494
645014655	syntaxin 1A	292	gi|345487373|ref|XP_001604855.2|PREDICTED: syntaxin-1A-like [Nasonia vitripennis]	XP_001604855	0	93	524.242	291	273
645014660	elongation factor mitochondrial-like	472	gi|156549512|ref|XP_001604878.1|PREDICTED: elongation factor Tu, mitochondrial-like [Nasonia vitripennis]	XP_001604878	0	100	966.452	472	472
645014667	GTP-binding nuclear Ran	215	gi|156549246|ref|XP_001607134.1|PREDICTED: GTP-binding nuclear protein Ran-like isoform 1 [Nasonia vitripennis] >gi|345487376|ref|XP_003425683.1| PREDICTED: GTP-binding nuclear protein Ran-like isoform 2 [Nasonia vitripennis] >gi|345487379|ref|XP_003425684.1| PREDICTED: GTP-binding nuclear protein Ran-like isoform 3 [Nasonia vitripennis]	XP_001607134	6.89105e-159	100	449.899	215	215
645014702	apoptosis inhibitor 5-like	454	gi|345487425|ref|XP_001602027.2|PREDICTED: apoptosis inhibitor 5-B-like [Nasonia vitripennis]	XP_001602027	0	97	923.694	464	452
645014845	PREDICTED: hypothetical protein LOC100680227	221	gi|345490440|ref|XP_003426379.1|PREDICTED: hypothetical protein LOC100680227 [Nasonia vitripennis]	XP_003426379	9.43217e-163	100	460.685	221	221
645014856	Myosin light chain smooth muscle	706	gi|345490460|ref|XP_001602778.2|PREDICTED: hypothetical protein LOC100118913 [Nasonia vitripennis]	XP_001602778	0	92	1266.14	677	626
645014916	ankyrin 2,3 unc44	1441	gi|345490474|ref|XP_003426386.1|PREDICTED: ankyrin-3-like [Nasonia vitripennis]	XP_003426386	0	99	2953.7	1432	1429
645014930	PREDICTED: hypothetical protein LOC100119984	754	gi|345490580|ref|XP_001603674.2|PREDICTED: hypothetical protein LOC100119984 [Nasonia vitripennis]	XP_001603674	0	99	1370.53	658	655
645014943	Coiled-coil-helix-coiled-coil-helix domain-containing mitochondrial	194	gi|156551876|ref|XP_001603428.1|PREDICTED: hypothetical protein LOC100116843 [Nasonia vitripennis]	XP_001603428	1.21503e-137	100	394.43	194	194
645014953	b-cell receptor-associated 31-like	225	gi|156551872|ref|XP_001603255.1|PREDICTED: B-cell receptor-associated protein 31-like isoform 1 [Nasonia vitripennis]	XP_001603255	5.21844e-159	100	451.055	225	225
645015020	serine threonine- kinase haspin	1223	gi|345490192|ref|XP_003426325.1|PREDICTED: hypothetical protein LOC100678290 [Nasonia vitripennis]	XP_003426325	0	100	2509.56	1223	1223
645015037	heat shock 67B2-like	187	gi|345490203|ref|XP_001604123.2|PREDICTED: uncharacterized protein C4H3.07c-like [Nasonia vitripennis]	XP_001604123	5.37995e-117	89	341.658	187	168
645015096	lava lamp	3273	gi|345490220|ref|XP_003426330.1|PREDICTED: hypothetical protein LOC100121192 isoform 2 [Nasonia vitripennis] >gi|345490222|ref|XP_001604782.2| PREDICTED: hypothetical protein LOC100121192 isoform 1 [Nasonia vitripennis] >gi|345490224|ref|XP_003426331.1| PREDICTED: hypothetical protein LOC100121192 isoform 3 [Nasonia vitripennis]	XP_003426330	0	100	6473.26	3273	3273
645015149	6-phosphofructo-2-kinase fructose-2,6-biphosphatase 1	426	gi|345490261|ref|XP_001605153.2|PREDICTED: 6-phosphofructo-2-kinase/fructose-2,6-biphosphatase 2-like [Nasonia vitripennis]	XP_001605153	0	100	894.034	426	426
645015175	acyl- -binding -like isoform 1	89	gi|156551888|ref|XP_001605849.1|PREDICTED: putative acyl-CoA-binding protein-like isoform 1 [Nasonia vitripennis]	XP_001605849	1.92224e-56	100	179.874	89	89
645015266	phosphoribosylformylglycinamidine synthase-like	1324	gi|345490285|ref|XP_001605732.2|PREDICTED: phosphoribosylformylglycinamidine synthase-like [Nasonia vitripennis]	XP_001605732	0	100	2745.3	1324	1324
645015293	alpha-galactosidase alpha-n-acetylgalactosaminidase	438	gi|156551900|ref|XP_001606799.1|PREDICTED: alpha-N-acetylgalactosaminidase-like [Nasonia vitripennis]	XP_001606799	0	100	911.368	438	438
645015400	sarcoplasmic calcium-binding 1-like	193	gi|156552203|ref|XP_001607410.1|PREDICTED: sarcoplasmic calcium-binding protein 1 [Nasonia vitripennis]	XP_001607410	2.54829e-142	100	406.371	193	193
645015448	complement component 1 Q subcomponent-binding mitochondrial-like	267	gi|156551930|ref|XP_001607503.1|PREDICTED: complement component 1 Q subcomponent-binding protein, mitochondrial-like [Nasonia vitripennis]	XP_001607503	0	100	548.895	267	267
645015480	enolase-like isoform 2	459	gi|345490323|ref|XP_003426353.1|PREDICTED: enolase-like isoform 2 [Nasonia vitripennis]	XP_003426353	0	100	891.338	434	434
645015525	eukaryotic translation initiation factor 5B-like	1369	gi|345490275|ref|XP_003426342.1|PREDICTED: hypothetical protein LOC100122877 isoform 1 [Nasonia vitripennis]	XP_003426342	0	99	2568.11	1302	1299
645015623	116 kDa U5 small nuclear ribonucleo component-like	876	gi|156551974|ref|XP_001602574.1|PREDICTED: 116 kDa U5 small nuclear ribonucleoprotein component-like [Nasonia vitripennis]	XP_001602574	0	99	1801.56	876	873
645015625	troponin T-like	406	gi|345490456|ref|XP_001601109.2|PREDICTED: troponin T-like [Nasonia vitripennis]	XP_001601109	0	97	735.332	406	395
645015644	Arginyl-tRNA cytoplasmic	677	gi|345490499|ref|XP_001604592.2|PREDICTED: arginyl-tRNA synthetase, cytoplasmic-like [Nasonia vitripennis]	XP_001604592	0	97	1343.18	677	660
645015670	high mobility group DSP1	402	gi|156552179|ref|XP_001605958.1|PREDICTED: high mobility group protein DSP1 [Nasonia vitripennis]	XP_001605958	0	100	821.617	399	399
645015896	trans-2,3-enoyl- reductase-like	300	gi|156543298|ref|XP_001601952.1|PREDICTED: trans-2,3-enoyl-CoA reductase-like [Nasonia vitripennis]	XP_001601952	0	100	623.239	300	300
645015898	trans-2,3-enoyl- reductase-like	488	gi|380025054|ref|XP_003696296.1|PREDICTED: LOW QUALITY PROTEIN: trans-2,3-enoyl-CoA reductase-like [Apis florea]	XP_003696296	0	86	799.275	484	419
645016011	phosphoglucomutase-2-like isoform 1	605	gi|156543479|ref|XP_001601687.1|PREDICTED: phosphoglucomutase-2-like isoform 1 [Nasonia vitripennis] >gi|345495393|ref|XP_003427498.1| PREDICTED: phosphoglucomutase-2-like isoform 2 [Nasonia vitripennis]	XP_001601687	0	100	1260.74	605	605
645016018	glycogen phosphorylase-like	380	gi|307188898|gb|EFN73447.1|Reticulon-1 [Camponotus floridanus]	EFN73447	1.94232e-114	94	343.199	192	182
645016030	nuclear export factor CRM1	1060	gi|156543308|ref|XP_001604619.1|PREDICTED: exportin-1-like [Nasonia vitripennis]	XP_001604619	0	100	2201.4	1060	1060
645016037	glycogen phosphorylase-like	844	gi|345495404|ref|XP_001601953.2|PREDICTED: LOW QUALITY PROTEIN: glycogen phosphorylase-like [Nasonia vitripennis]	XP_001601953	0	100	1768.05	844	844
645016043	RNA-binding Nova-1	532	gi|345495410|ref|XP_001602171.2|PREDICTED: hypothetical protein LOC100118119 [Nasonia vitripennis]	XP_001602171	0	99	1078.93	533	532
645016059	transcription elongation factor B polypeptide 1	121	gi|345495424|ref|XP_003427501.1|PREDICTED: transcription elongation factor B polypeptide 1-like [Nasonia vitripennis]	XP_003427501	1.102e-84	100	254.218	121	121
645016126	probable UDP-glucose 4-epimerase-like	352	gi|156543318|ref|XP_001606062.1|PREDICTED: probable UDP-glucose 4-epimerase-like isoform 1 [Nasonia vitripennis] >gi|345495454|ref|XP_003427508.1| PREDICTED: probable UDP-glucose 4-epimerase-like isoform 2 [Nasonia vitripennis]	XP_001606062	0	100	732.25	352	352
645016205	uncharacterized oxidoreductase yrbE-like	389	gi|156543585|ref|XP_001603982.1|PREDICTED: uncharacterized oxidoreductase yrbE-like [Nasonia vitripennis]	XP_001603982	0	100	813.527	389	389
645016259	Nuclear receptor coactivator 5	781	gi|345495940|ref|XP_001604373.2|PREDICTED: hypothetical protein LOC100120770 [Nasonia vitripennis]	XP_001604373	0	100	1496.87	779	779
645016313	elongation factor mitochondrial-like	302	gi|156543338|ref|XP_001607434.1|PREDICTED: elongation factor Ts, mitochondrial-like [Nasonia vitripennis]	XP_001607434	0	100	624.009	302	302
645016372	adenylyl cyclase-associated 1-like	421	gi|345495592|ref|XP_001605158.2|PREDICTED: hypothetical protein LOC100121547 [Nasonia vitripennis]	XP_001605158	0	100	891.723	421	421
645016475	Histidine triad nucleotide-binding 1	157	gi|380030650|ref|XP_003698956.1|PREDICTED: cyclin-dependent kinase 6-like [Apis florea]	XP_003698956	1.45987e-80	85	257.299	157	135
645016517	ras-related Rab-7a-like	207	gi|156543352|ref|XP_001607917.1|PREDICTED: ras-related protein Rab-7a-like isoform 1 [Nasonia vitripennis] >gi|156543354|ref|XP_001607924.1| PREDICTED: ras-related protein Rab-7a-like isoform 2 [Nasonia vitripennis]	XP_001607917	4.19398e-151	100	429.483	207	207
645016523	fructose-1,6-bisphosphatase 1-like	338	gi|156543358|ref|XP_001607969.1|PREDICTED: fructose-1,6-bisphosphatase 1-like [Nasonia vitripennis]	XP_001607969	0	100	697.582	338	338
645016529	Glutamine synthetase 2 cytoplasmic	372	gi|345495692|ref|XP_001607944.2|PREDICTED: glutamine synthetase 1, mitochondrial-like [Nasonia vitripennis]	XP_001607944	0	97	733.791	372	361
645016575	methionine aminopeptidase 1-like	376	gi|156543786|ref|XP_001606339.1|PREDICTED: methionine aminopeptidase 1-like [Nasonia vitripennis]	XP_001606339	0	100	789.645	376	376
645016623	f-box LRR-repeat 7-like isoform 2	515	gi|156543808|ref|XP_001606510.1|PREDICTED: hypothetical protein LOC100122903 [Nasonia vitripennis]	XP_001606510	0	96	981.86	515	499
645016657	cullin-3-like isoform 1	774	gi|156543826|ref|XP_001606614.1|PREDICTED: cullin-3-like isoform 1 [Nasonia vitripennis] >gi|345495757|ref|XP_003427568.1| PREDICTED: cullin-3-like isoform 2 [Nasonia vitripennis]	XP_001606614	0	100	1615.13	774	774
645016684	neurochondrin homolog	748	gi|345495288|ref|XP_001608137.2|PREDICTED: neurochondrin homolog [Nasonia vitripennis]	XP_001608137	0	100	1465.29	721	721
645016699	Muscle-specific 300 CG33715-PD	11638	gi|345495298|ref|XP_001606820.2|PREDICTED: hypothetical protein LOC100123208 [Nasonia vitripennis]	XP_001606820	0	100	15744.6	7768	7768
645016706	xanthine dehydrogenase-like	1369	gi|345495300|ref|XP_001606866.2|PREDICTED: xanthine dehydrogenase [Nasonia vitripennis]	XP_001606866	0	86	2157.1	1357	1173
645016758	-tyrosine phosphatase mitochondrial 1 -like	188	gi|345495796|ref|XP_001606959.2|PREDICTED: protein-tyrosine phosphatase mitochondrial 1-like protein-like [Nasonia vitripennis]	XP_001606959	8.35945e-139	100	397.127	188	188
645016800	polyribonucleotide nucleotidyltransferase mitochondrial-like	713	gi|345495819|ref|XP_001607068.2|PREDICTED: polyribonucleotide nucleotidyltransferase 1, mitochondrial-like [Nasonia vitripennis]	XP_001607068	0	100	1473.37	713	713
645016844	Muscle M-line assembly unc-89	5792	gi|345495331|ref|XP_003427484.1|PREDICTED: LOW QUALITY PROTEIN: muscle M-line assembly protein unc-89-like [Nasonia vitripennis]	XP_003427484	0	99	11853	5799	5780
645016853	v-type proton ATPase subunit C-like	388	gi|307201130|gb|EFN81041.1|Vacuolar proton pump subunit C [Harpegnathos saltator]	EFN81041	0	95	741.88	388	372
645016887	transport Sec23A	766	gi|345495846|ref|XP_003427585.1|PREDICTED: protein transport protein Sec23A-like isoform 2 [Nasonia vitripennis]	XP_003427585	0	99	1592.79	773	766
645016937	farnesoic acid O-methyltransferase	300	gi|345495861|ref|XP_001599775.2|PREDICTED: hypothetical protein LOC100114909, partial [Nasonia vitripennis]	XP_001599775	0	99	602.053	300	297
645016973	alanyl-tRNA cytoplasmic-like	1133	gi|345495930|ref|XP_003427602.1|PREDICTED: LOW QUALITY PROTEIN: alanyl-tRNA synthetase, cytoplasmic-like [Nasonia vitripennis]	XP_003427602	0	98	2335.07	1152	1132
645017019	eukaryotic initiation factor 4A-III-like	310	gi|156543906|ref|XP_001607077.1|PREDICTED: eukaryotic initiation factor 4A-III-like [Nasonia vitripennis]	XP_001607077	0	96	627.861	319	309
645017125	long-chain-fatty-acid-- ligase 4-like isoform 1	707	gi|345489519|ref|XP_003426154.1|PREDICTED: long-chain-fatty-acid--CoA ligase 4-like isoform 2 [Nasonia vitripennis]	XP_003426154	0	100	1465.67	707	707
645017152	lap4-like isoform 3	1993	gi|345489480|ref|XP_001603194.2|PREDICTED: protein lap4-like [Nasonia vitripennis]	XP_001603194	0	99	3266.09	1607	1596
645017185	aldehyde dehydrogenase	494	gi|156551115|ref|XP_001603449.1|PREDICTED: retinal dehydrogenase 1-like [Nasonia vitripennis]	XP_001603449	0	100	1006.51	494	494
645017293	dihydrolipoyllysine-residue succinyltransferase component of 2-oxoglutarate dehydrogenase mitochondrial-like	482	gi|156551161|ref|XP_001605023.1|PREDICTED: dihydrolipoyllysine-residue succinyltransferase component of 2-oxoglutarate dehydrogenase complex, mitochondrial-like [Nasonia vitripennis]	XP_001605023	0	99	973.77	483	482
645017329	la homolog	414	gi|156551183|ref|XP_001604634.1|PREDICTED: la protein homolog isoform 1 [Nasonia vitripennis]	XP_001604634	0	100	844.343	414	414
645017341	translationally-controlled tumor homolog	172	gi|156551051|ref|XP_001605644.1|PREDICTED: translationally-controlled tumor protein homolog [Nasonia vitripennis]	XP_001605644	2.09965e-119	100	346.28	172	172
645017377	luciferin 4-monooxygenase-like	542	gi|156551201|ref|XP_001604903.1|PREDICTED: luciferin 4-monooxygenase-like [Nasonia vitripennis]	XP_001604903	0	100	1115.14	542	542
645017391	synaptosomal-associated 25-like isoform 1	214	gi|345489459|ref|XP_001606157.2|PREDICTED: synaptosomal-associated protein 25 [Nasonia vitripennis]	XP_001606157	2.00518e-149	97	426.017	214	209
645017396	c-1-tetrahydrofolate cytoplasmic-like	889	gi|345489471|ref|XP_001602774.2|PREDICTED: c-1-tetrahydrofolate synthase, cytoplasmic-like [Nasonia vitripennis]	XP_001602774	0	99	1802.33	889	886
645017398	beta-mannosidase-like	915	gi|345489477|ref|XP_001603021.2|PREDICTED: beta-mannosidase-like [Nasonia vitripennis]	XP_001603021	0	100	1890.16	908	908
645017418	transcriptional adapter 2B-like	637	gi|345489503|ref|XP_001604386.2|PREDICTED: transcriptional adapter 2B-like [Nasonia vitripennis]	XP_001604386	0	96	1141.33	644	620
645017438	venom H precursor	101	gi|238908530|ref|NP_001155027.1|venom protein H precursor [Nasonia vitripennis]	NP_001155027	1.6361e-59	100	188.734	92	92
645017446	tRNA-nucleotidyltransferase mitochondrial	451	gi|345490794|ref|XP_003426461.1|PREDICTED: CCA tRNA nucleotidyltransferase 1, mitochondrial-like isoform 2 [Nasonia vitripennis] >gi|345490796|ref|XP_003426462.1| PREDICTED: CCA tRNA nucleotidyltransferase 1, mitochondrial-like isoform 3 [Nasonia vitripennis]	XP_003426461	0	100	929.472	451	451
645017476	Na+,K+ ATPase alpha-subunit 1	1044	gi|380024930|ref|XP_003696239.1|PREDICTED: sodium/potassium-transporting ATPase subunit alpha-like [Apis florea]	XP_003696239	0	97	2069.28	1044	1021
645017482	NPC2 homolog	150	gi|156552270|ref|XP_001600058.1|PREDICTED: protein NPC2 homolog [Nasonia vitripennis]	XP_001600058	3.82451e-104	100	305.834	150	150
645017525	maltase 1-like	731	gi|345490779|ref|XP_001601288.2|PREDICTED: probable maltase L-like [Nasonia vitripennis]	XP_001601288	0	100	1469.91	731	731
645017544	integrin alpha-PS2-like	1106	gi|345490786|ref|XP_003426458.1|PREDICTED: integrin alpha-PS2-like [Nasonia vitripennis]	XP_003426458	0	100	2305.41	1106	1106
645017552	serine threonine- phosphatase 2A 56 kDa regulatory subunit alpha isoform-like	435	gi|156552327|ref|XP_001601442.1|PREDICTED: serine/threonine-protein phosphatase 2A 56 kDa regulatory subunit alpha isoform-like [Nasonia vitripennis]	XP_001601442	0	100	885.945	430	430
645017596	PREDICTED: thioredoxin, mitochondrial-like	142	gi|328784453|ref|XP_003250453.1|PREDICTED: thioredoxin, mitochondrial-like [Apis mellifera]	XP_003250453	4.71889e-58	86	187.963	128	111
645017656	eukaryotic translation initiation factor 5-like	450	gi|345490653|ref|XP_003426424.1|PREDICTED: eukaryotic translation initiation factor 5-like isoform 2 [Nasonia vitripennis] >gi|345490655|ref|XP_001602518.2| PREDICTED: eukaryotic translation initiation factor 5-like isoform 1 [Nasonia vitripennis]	XP_003426424	0	100	927.932	450	450
645017758	leucine-rich repeat-containing 15-like	975	gi|156552317|ref|XP_001601213.1|PREDICTED: leucine-rich repeat-containing G-protein coupled receptor 6-like [Nasonia vitripennis]	XP_001601213	0	100	1011.52	492	492
645017769	stoned-A-like isoform 1	2076	gi|156552371|ref|XP_001602404.1|PREDICTED: protein stoned-B [Nasonia vitripennis]	XP_001602404	0	100	2408.64	1173	1173
645017853	V-type proton ATPase subunit G-like	119	gi|322791054|gb|EFZ15654.1|hypothetical protein SINV_04163 [Solenopsis invicta]	EFZ15654	1.40973e-68	95	213.001	117	112
645017870	isochorismatase domain-containing mitochondrial-like	203	gi|156541542|ref|XP_001603989.1|PREDICTED: isochorismatase domain-containing protein 2, mitochondrial-like [Nasonia vitripennis]	XP_001603989	6.03489e-147	100	418.698	203	203
645018080	Pyruvate kinase	520	gi|345489900|ref|XP_001600651.2|PREDICTED: pyruvate kinase isoform 1 [Nasonia vitripennis]	XP_001600651	0	100	1078.54	520	520
645018094	28S ribosomal mitochondrial-like	165	gi|307207890|gb|EFN85451.1|28S ribosomal protein S10, mitochondrial [Harpegnathos saltator]	EFN85451	2.27059e-71	91	224.557	129	118
645018113	N-acetylneuraminate lyase-like	316	gi|156551613|ref|XP_001600684.1|PREDICTED: N-acetylneuraminate lyase-like isoform 1 [Nasonia vitripennis] >gi|345489918|ref|XP_003426261.1| PREDICTED: N-acetylneuraminate lyase-like isoform 2 [Nasonia vitripennis]	XP_001600684	0	100	644.425	316	316
645018234	dipeptidyl peptidase 3-like	727	gi|156551692|ref|XP_001601820.1|PREDICTED: dipeptidyl peptidase 3-like [Nasonia vitripennis]	XP_001601820	0	100	1501.49	727	727
645018326	PREDICTED: papilin-like	2304	gi|345489863|ref|XP_001601735.2|PREDICTED: papilin-like [Nasonia vitripennis]	XP_001601735	0	94	4459.06	2367	2242
645018328	alpha- sarcomeric-like	875	gi|340721947|ref|XP_003399374.1|PREDICTED: alpha-actinin, sarcomeric-like isoform 2 [Bombus terrestris]	XP_003399374	0	90	1690.63	944	850
645018364	ATP-dependent RNA helicase vasa	769	gi|47121785|gb|AAT11555.1|vasa-like protein [Copidosoma floridanum] >gi|47175561|gb|AAT12450.1| vasa protein [Copidosoma floridanum]	AAT11555	0	85	738.799	479	410
645018505	alpha-tocopherol transfer -like	283	gi|345496010|ref|XP_001604950.2|PREDICTED: alpha-tocopherol transfer protein-like [Nasonia vitripennis]	XP_001604950	0	100	565.074	272	272
645018652	12 kDa FK506-binding	108	gi|156555217|ref|XP_001599935.1|PREDICTED: peptidyl-prolyl cis-trans isomerase FKBP1B-like [Nasonia vitripennis]	XP_001599935	1.64496e-72	100	222.246	108	108
645018892	elongation factor 1 delta	276	gi|156541618|ref|XP_001600525.1|PREDICTED: elongation factor 1-delta-like [Nasonia vitripennis]	XP_001600525	2.47966e-161	96	467.233	263	254
645018996	vesicular integral-membrane VIP36-like	326	gi|345483434|ref|XP_001602865.2|PREDICTED: vesicular integral-membrane protein VIP36-like [Nasonia vitripennis]	XP_001602865	0	100	678.322	320	320
645019050	EF-hand calcium-binding domain-containing 1	293	gi|345483437|ref|XP_001603242.2|PREDICTED: hypothetical protein LOC100119468 [Nasonia vitripennis]	XP_001603242	0	100	590.497	293	293
645019416	DNA topoisomerase 2-like	1512	gi|345490822|ref|XP_001601580.2|PREDICTED: DNA topoisomerase 2-like [Nasonia vitripennis]	XP_001601580	0	100	3117.41	1512	1512
645019505	Transcriptional activator Pur-alpha	326	gi|156538218|ref|XP_001601888.1|PREDICTED: transcriptional activator protein Pur-alpha-like [Nasonia vitripennis]	XP_001601888	0	98	598.201	299	295
645019617	serine arginine-rich splicing factor 4	332	gi|345491212|ref|XP_001603815.2|PREDICTED: serine-arginine protein 55-like isoform 2 [Nasonia vitripennis]	XP_001603815	2.08712e-100	80	311.612	205	164
645019854	delta-1-pyrroline-5-carboxylate synthase-like	800	gi|156538301|ref|XP_001603792.1|PREDICTED: delta-1-pyrroline-5-carboxylate synthase-like [Nasonia vitripennis]	XP_001603792	0	100	1538.09	751	751
645019900	leukocyte elastase inhibitor	598	gi|345491330|ref|XP_001603946.2|PREDICTED: leukocyte elastase inhibitor [Nasonia vitripennis]	XP_001603946	0	100	1241.48	598	598
645019934	regulator of nonsense transcripts 1-like isoform 1	1097	gi|345491346|ref|XP_003426577.1|PREDICTED: regulator of nonsense transcripts 1-like isoform 2 [Nasonia vitripennis]	XP_003426577	0	97	2280.37	1127	1097
645020043	V-type proton ATPase catalytic subunit A-like	613	gi|156538350|ref|XP_001604685.1|PREDICTED: V-type proton ATPase catalytic subunit A isoform 1 [Nasonia vitripennis] >gi|345491380|ref|XP_003426585.1| PREDICTED: V-type proton ATPase catalytic subunit A isoform 2 [Nasonia vitripennis] >gi|345491382|ref|XP_003426586.1| PREDICTED: V-type proton ATPase catalytic subunit A isoform 3 [Nasonia vitripennis]	XP_001604685	0	100	1268.06	613	613
645020117	sideroflexin-2-like	326	gi|156538054|ref|XP_001607049.1|PREDICTED: sideroflexin-2-like [Nasonia vitripennis]	XP_001607049	0	100	684.485	326	326
645020169	ABC transporter G family member 20-like	751	gi|345491433|ref|XP_003426604.1|PREDICTED: ABC transporter G family member 20-like [Nasonia vitripennis]	XP_003426604	0	100	1548.1	751	751
645020212	valyl-tRNA synthetase-like	1108	gi|345491468|ref|XP_001605688.2|PREDICTED: valyl-tRNA synthetase-like [Nasonia vitripennis]	XP_001605688	0	100	2168.66	1042	1042
645020301	l(2)37Cc-like isoform 1	272	gi|156538068|ref|XP_001607498.1|PREDICTED: protein l(2)37Cc-like isoform 1 [Nasonia vitripennis] >gi|345491520|ref|XP_003426632.1| PREDICTED: protein l(2)37Cc-like isoform 2 [Nasonia vitripennis]	XP_001607498	0	100	547.74	272	272
645020307	inosine triphosphate pyrophosphatase-like isoform 2	194	gi|345491527|ref|XP_003426633.1|PREDICTED: inosine triphosphate pyrophosphatase-like isoform 2 [Nasonia vitripennis]	XP_003426633	2.4788e-139	100	399.438	194	194
645020309	26S proteasome non-ATPase regulatory subunit 7-like	317	gi|156538072|ref|XP_001607520.1|PREDICTED: 26S proteasome non-ATPase regulatory subunit 7-like [Nasonia vitripennis]	XP_001607520	0	100	650.203	317	317
645020339	hypoxia up-regulated 1-like	929	gi|345491532|ref|XP_003426634.1|PREDICTED: hypoxia up-regulated protein 1-like isoform 2 [Nasonia vitripennis] >gi|345491534|ref|XP_001606217.2| PREDICTED: hypoxia up-regulated protein 1-like isoform 1 [Nasonia vitripennis] >gi|345491536|ref|XP_003426635.1| PREDICTED: hypoxia up-regulated protein 1-like isoform 3 [Nasonia vitripennis]	XP_003426634	0	99	1890.93	938	929
645020347	spectrin beta chain-like	2375	gi|345491086|ref|XP_001607596.2|PREDICTED: spectrin beta chain-like [Nasonia vitripennis]	XP_001607596	0	98	4787.63	2378	2346
645020349	spectrin beta chain-like	2341	gi|345491086|ref|XP_001607596.2|PREDICTED: spectrin beta chain-like [Nasonia vitripennis]	XP_001607596	0	99	4784.93	2362	2339
645020507	apoptosis-inducing factor 3-like	587	gi|156538497|ref|XP_001607016.1|PREDICTED: apoptosis-inducing factor 3-like [Nasonia vitripennis]	XP_001607016	0	100	1130.55	544	544
645020651	mitochondrial inner membrane -like	733	gi|345491711|ref|XP_001607347.2|PREDICTED: putative mitochondrial inner membrane protein-like isoform 1 [Nasonia vitripennis]	XP_001607347	0	94	1427.92	755	715
645020670	actin-binding LIM 1-like	829	gi|345491726|ref|XP_001607378.2|PREDICTED: actin-binding LIM protein 1-like [Nasonia vitripennis]	XP_001607378	0	100	1615.51	775	775
645020676	actin-binding LIM 1-like	825	gi|345491726|ref|XP_001607378.2|PREDICTED: actin-binding LIM protein 1-like [Nasonia vitripennis]	XP_001607378	0	94	1595.87	825	782
645020693	facilitated trehalose transporter Tret1-like	557	gi|156538551|ref|XP_001607393.1|PREDICTED: facilitated trehalose transporter Tret1-like [Nasonia vitripennis]	XP_001607393	0	100	1131.32	557	557
645020725	isocitrate dehydrogenase [NAD] subunit mitochondrial-like	373	gi|345491738|ref|XP_001607423.2|PREDICTED: probable isocitrate dehydrogenase [NAD] subunit beta, mitochondrial-like [Nasonia vitripennis]	XP_001607423	0	100	768.844	373	373
645020791	growth hormone-inducible transmembrane -like	338	gi|156538096|ref|XP_001608127.1|PREDICTED: growth hormone-inducible transmembrane protein-like [Nasonia vitripennis]	XP_001608127	0	100	682.174	338	338
645020856	neurocalcin homolog	192	gi|156538104|ref|XP_001608176.1|PREDICTED: neurocalcin homolog [Nasonia vitripennis]	XP_001608176	9.26929e-140	100	399.823	192	192
645020866	neuronal calcium sensor 2-like	186	gi|345491791|ref|XP_003426709.1|PREDICTED: neuronal calcium sensor 2-like [Nasonia vitripennis]	XP_003426709	2.77985e-135	100	387.882	186	186
645020896	dynactin subunit 1-like	1299	gi|345491803|ref|XP_003426711.1|PREDICTED: dynactin subunit 1 isoform 3 [Nasonia vitripennis]	XP_003426711	0	98	2601.62	1299	1280
645020912	PREDICTED: hypothetical protein LOC100680229	408	gi|345491815|ref|XP_003426716.1|PREDICTED: hypothetical protein LOC100680229 [Nasonia vitripennis]	XP_003426716	0	100	849.736	408	408
645020915	UDP-glucose:glyco glucosyltransferase-like	1514	gi|345491817|ref|XP_001607652.2|PREDICTED: UDP-glucose:glycoprotein glucosyltransferase-like [Nasonia vitripennis]	XP_001607652	0	100	3128.96	1514	1514
645021029	26S proteasome non-ATPase regulatory subunit 1-like isoform 1	1008	gi|156538116|ref|XP_001608229.1|PREDICTED: 26S proteasome non-ATPase regulatory subunit 1-like isoform 1 [Nasonia vitripennis] >gi|345491856|ref|XP_003426721.1| PREDICTED: 26S proteasome non-ATPase regulatory subunit 1-like [Nasonia vitripennis] >gi|345491858|ref|XP_003426722.1| PREDICTED: 26S proteasome non-ATPase regulatory subunit 1-like [Nasonia vitripennis]	XP_001608229	0	100	2092.39	1008	1008
645021047	PREDICTED: LOW QUALITY PROTEIN: talin-2-like	2825	gi|345491879|ref|XP_003426729.1|PREDICTED: LOW QUALITY PROTEIN: talin-2-like [Nasonia vitripennis]	XP_003426729	0	99	5803.02	2849	2825
645021081	mitochondrial import receptor subunit TOM40 homolog 1-like	327	gi|345490810|ref|XP_001607827.2|PREDICTED: mitochondrial import receptor subunit TOM40 homolog 1-like [Nasonia vitripennis]	XP_001607827	0	100	647.121	313	313
645021115	Fatty acid synthase	1189	gi|345490820|ref|XP_003426468.1|PREDICTED: fatty acid synthase-like [Nasonia vitripennis]	XP_003426468	0	100	2422.51	1189	1189
645021117	fatty acid synthase-like	589	gi|345490820|ref|XP_003426468.1|PREDICTED: fatty acid synthase-like [Nasonia vitripennis]	XP_003426468	0	96	1087.79	577	554
645021127	myosin regulatory light chain 2-like	217	gi|345491208|ref|XP_001608247.2|PREDICTED: myosin regulatory light chain 2-like isoform 1 [Nasonia vitripennis]	XP_001608247	1.23975e-154	100	439.884	217	217
645021148	Tumor D54	220	gi|345490831|ref|XP_001608251.2|PREDICTED: hypothetical protein LOC100124039 [Nasonia vitripennis]	XP_001608251	3.11099e-128	90	376.711	213	193
645021294	homeodomain-only -like	180	gi|156538769|ref|XP_001608263.1|PREDICTED: hypothetical protein LOC100124066 [Nasonia vitripennis]	XP_001608263	1.34092e-124	100	360.147	180	180
645021304	extra bases-like	420	gi|156538142|ref|XP_001608265.1|PREDICTED: protein extra bases-like [Nasonia vitripennis]	XP_001608265	0	100	859.751	420	420
645021476	phosphatidylethanolamine-binding homolog -like	206	gi|156538815|ref|XP_001608268.1|PREDICTED: phosphatidylethanolamine-binding protein homolog F40A3.3-like isoform 1 [Nasonia vitripennis] >gi|345490933|ref|XP_003426497.1| PREDICTED: phosphatidylethanolamine-binding protein homolog F40A3.3-like isoform 2 [Nasonia vitripennis]	XP_001608268	2.23783e-148	100	422.55	206	206
645021600	glycylpeptide N-tetradecanoyltransferase 1-like	509	gi|345491794|ref|XP_001600387.2|PREDICTED: glycylpeptide N-tetradecanoyltransferase 2-like [Nasonia vitripennis]	XP_001600387	0	100	847.04	402	402
645021608	glutaryl- mitochondrial-like	180	gi|345490972|ref|XP_003426504.1|PREDICTED: glutaryl-CoA dehydrogenase, mitochondrial-like [Nasonia vitripennis]	XP_003426504	1.40284e-113	100	331.643	159	159
645021639	3-hydroxyisobutyrate dehydrogenase	278	gi|156538279|ref|XP_001603256.1|PREDICTED: 3-hydroxyisobutyrate dehydrogenase, mitochondrial-like [Nasonia vitripennis]	XP_001603256	0	99	558.525	278	276
645021845	ERGIC-53-like isoform 1	459	gi|345491197|ref|XP_001607791.2|PREDICTED: LOW QUALITY PROTEIN: protein ERGIC-53-like [Nasonia vitripennis]	XP_001607791	0	100	930.628	445	445
645021856	fatty acid synthase-like	216	gi|345491206|ref|XP_001607841.2|PREDICTED: fatty acid synthase-like [Nasonia vitripennis]	XP_001607841	1.64038e-137	100	434.491	209	209
645021859	fatty acid synthase-like	250	gi|345491206|ref|XP_001607841.2|PREDICTED: fatty acid synthase-like [Nasonia vitripennis]	XP_001607841	2.56172e-157	100	491.5	233	233
645021861	fatty acid synthase-like	687	gi|345490820|ref|XP_003426468.1|PREDICTED: fatty acid synthase-like [Nasonia vitripennis]	XP_003426468	0	100	1413.67	681	681
645021899	lysosomal alpha-glucosidase-like	1065	gi|345491254|ref|XP_001607999.2|PREDICTED: lysosomal alpha-glucosidase-like [Nasonia vitripennis]	XP_001607999	0	99	2221.05	1068	1065
645021987	inositol monophosphatase 1-like	272	gi|156553306|ref|XP_001599426.1|PREDICTED: inositol monophosphatase 1-like [Nasonia vitripennis]	XP_001599426	0	100	567.77	272	272
645022048	Elongation factor 1-beta	254	gi|156540296|ref|XP_001599931.1|PREDICTED: elongation factor 1-beta-like isoform 1 [Nasonia vitripennis]	XP_001599931	2.08643e-154	100	440.654	218	218
645022093	cdc42 homolog	191	gi|156541379|ref|XP_001600440.1|PREDICTED: cdc42 homolog isoform 1 [Nasonia vitripennis] >gi|345485303|ref|XP_003425236.1| PREDICTED: cdc42 homolog isoform 2 [Nasonia vitripennis]	XP_001600440	9.07159e-138	100	394.43	191	191
645022304	ribose-phosphate pyrophosphokinase 1-like isoform 2	372	gi|156553413|ref|XP_001599320.1|PREDICTED: ribose-phosphate pyrophosphokinase 1-like isoform 1 [Nasonia vitripennis]	XP_001599320	0	100	768.459	372	372
645022421	ras-related Rab-3-like	222	gi|345484022|ref|XP_001599973.2|PREDICTED: ras-related protein Rab-3-like [Nasonia vitripennis]	XP_001599973	3.18965e-164	100	465.307	222	222
645022508	glycogen [starch] synthase-like	252	gi|345484726|ref|XP_001603037.2|PREDICTED: LOW QUALITY PROTEIN: putative glycogen [starch] synthase-like, partial [Nasonia vitripennis]	XP_001603037	0	100	531.946	251	251
645022557	proteasome-associated ECM29 homolog	1812	gi|345484782|ref|XP_003425122.1|PREDICTED: proteasome-associated protein ECM29 homolog [Nasonia vitripennis]	XP_003425122	0	100	3733.34	1812	1812
645022599	eukaryotic translation initiation factor 4H-like	290	gi|345484780|ref|XP_001599359.2|PREDICTED: eukaryotic translation initiation factor 4H-like [Nasonia vitripennis]	XP_001599359	9.15282e-180	90	508.834	297	270
645022670	electron transfer flavo subunit mitochondrial-like	334	gi|345484772|ref|XP_003425120.1|PREDICTED: electron transfer flavoprotein subunit alpha, mitochondrial-like isoform 1 [Nasonia vitripennis] >gi|345484774|ref|XP_003425121.1| PREDICTED: electron transfer flavoprotein subunit alpha, mitochondrial-like isoform 2 [Nasonia vitripennis]	XP_003425120	0	100	667.922	334	334
645022808	glycogen debranching enzyme-like	1597	gi|345484846|ref|XP_001601487.2|PREDICTED: glycogen debranching enzyme-like [Nasonia vitripennis]	XP_001601487	0	100	3336.97	1593	1593
645022877	dynamin-like 120 kDa mitochondrial-like	917	gi|345484878|ref|XP_001599599.2|PREDICTED: dynamin-like 120 kDa protein, mitochondrial-like isoform 1 [Nasonia vitripennis]	XP_001599599	0	100	1897.86	917	917
645022961	LETM1 and EF-hand domain-containing anon- mitochondrial-like	270	gi|345485841|ref|XP_001601188.2|PREDICTED: hypothetical protein LOC100116774 [Nasonia vitripennis]	XP_001601188	1.3999e-145	100	418.698	214	214
645023015	U5 small nuclear ribonucleo 200 kDa helicase-like	2129	gi|156540980|ref|XP_001599298.1|PREDICTED: putative U5 small nuclear ribonucleoprotein 200 kDa helicase-like [Nasonia vitripennis]	XP_001599298	0	100	4421.69	2129	2129
645023096	isoform A	466	gi|268370122|ref|NP_001161242.1|NADH dehydrogenase [ubiquinone] iron-sulfur protein 2, mitochondrial [Nasonia vitripennis]	NP_001161242	0	99	960.288	467	466
645023107	membrane metallo-endopeptidase-like 1-like	722	gi|345486273|ref|XP_001599502.2|PREDICTED: endothelin-converting enzyme 1-like [Nasonia vitripennis]	XP_001599502	0	100	1502.65	721	721
645023161	GTP-binding Rheb homolog	182	gi|156552706|ref|XP_001599091.1|PREDICTED: GTP-binding protein Rheb homolog [Nasonia vitripennis]	XP_001599091	1.0016e-130	100	375.941	182	182
645023227	alkyldihydroxyacetonephosphate synthase-like	533	gi|345486229|ref|XP_001599952.2|PREDICTED: alkyldihydroxyacetonephosphate synthase-like [Nasonia vitripennis]	XP_001599952	0	100	1105.12	533	533
645023238	membrane metallo-endopeptidase-like 1-like	663	gi|156552722|ref|XP_001599405.1|PREDICTED: endothelin-converting enzyme 1-like [Nasonia vitripennis]	XP_001599405	0	100	1379.77	663	663
645023426	heat shock 70 kDa cognate 5-like	687	gi|345489283|ref|XP_001599525.2|PREDICTED: heat shock 70 kDa protein cognate 5-like [Nasonia vitripennis]	XP_001599525	0	100	1407.51	687	687
645023680	PREDICTED: hypothetical protein LOC100680141	1040	gi|345492606|ref|XP_003426890.1|PREDICTED: hypothetical protein LOC100680141 [Nasonia vitripennis]	XP_003426890	0	89	1719.13	1041	933
645023776	Rab GDP dissociation inhibitor beta	166	gi|345493364|ref|XP_003427054.1|PREDICTED: hypothetical protein LOC100117809 [Nasonia vitripennis]	XP_003427054	1.16668e-92	99	292.738	140	139
645023793	metalloendopeptidase mitochondrial-like	270	gi|345478810|ref|XP_001599000.2|PREDICTED: metalloendopeptidase OMA1, mitochondrial-like [Nasonia vitripennis]	XP_001599000	0	100	561.607	270	270
645023834	regucalcin-like	309	gi|156542532|ref|XP_001599934.1|PREDICTED: regucalcin-like isoform 1 [Nasonia vitripennis] >gi|345478834|ref|XP_003423819.1| PREDICTED: regucalcin-like isoform 2 [Nasonia vitripennis]	XP_001599934	0	100	629.402	309	309
645023871	constitutive coactivator of PPAR-gamma 1 homolog	882	gi|345478847|ref|XP_001599308.2|PREDICTED: constitutive coactivator of PPAR-gamma-like protein 1-like [Nasonia vitripennis]	XP_001599308	0	98	1809.65	885	876
645024314	beta-hexosaminidase subunit beta-like	494	gi|156541819|ref|XP_001600338.1|PREDICTED: beta-hexosaminidase subunit beta-like [Nasonia vitripennis]	XP_001600338	0	100	1036.17	494	494
645024382	venom carboxylesterase-6-like	581	gi|345497204|ref|XP_001599255.2|PREDICTED: venom carboxylesterase-6 isoform 1 [Nasonia vitripennis] >gi|345497206|ref|XP_003427935.1| PREDICTED: venom carboxylesterase-6 isoform 2 [Nasonia vitripennis]	XP_001599255	0	100	1206.82	581	581
645024398	insulin-like growth factor 2 mRNA-binding 1-like	573	gi|345497208|ref|XP_001599286.2|PREDICTED: insulin-like growth factor 2 mRNA-binding protein 1-like [Nasonia vitripennis]	XP_001599286	0	100	1147.11	563	563
645024496	60 kDa heat shock mitochondrial-like	572	gi|156541962|ref|XP_001600045.1|PREDICTED: 60 kDa heat shock protein, mitochondrial-like isoform 1 [Nasonia vitripennis] >gi|345497194|ref|XP_003427933.1| PREDICTED: 60 kDa heat shock protein, mitochondrial-like isoform 2 [Nasonia vitripennis]	XP_001600045	0	100	1142.1	572	572
645024508	triosephosphate isomerase-like	247	gi|156541964|ref|XP_001600119.1|PREDICTED: triosephosphate isomerase-like [Nasonia vitripennis]	XP_001600119	8.64536e-178	100	500.745	247	247
645024541	Synapsin CG3985-PE	480	gi|350416608|ref|XP_003491015.1|PREDICTED: synapsin-like [Bombus impatiens]	XP_003491015	0	88	738.028	449	397
645024578	Nucleo TPR	1795	gi|345497802|ref|XP_003428069.1|PREDICTED: nucleoprotein TPR-like [Nasonia vitripennis]	XP_003428069	0	99	2002.64	1038	1036
645024831	Dihydrolipoyl mitochondrial	491	gi|345496470|ref|XP_001602610.2|PREDICTED: dihydrolipoyl dehydrogenase, mitochondrial-like [Nasonia vitripennis]	XP_001602610	0	100	995.727	491	491
645024865	prostaglandin reductase 1-like	341	gi|156555770|ref|XP_001602859.1|PREDICTED: prostaglandin reductase 1-like [Nasonia vitripennis]	XP_001602859	0	100	705.671	341	341
645024880	RCC2 homolog	422	gi|156555775|ref|XP_001602946.1|PREDICTED: protein RCC2 homolog [Nasonia vitripennis]	XP_001602946	0	100	871.692	419	419
645024930	fatty acid synthase-like	1601	gi|345496428|ref|XP_001603340.2|PREDICTED: fatty acid synthase-like [Nasonia vitripennis]	XP_001603340	0	97	1761.89	871	850
645024964	coatomer subunit gamma-like	846	gi|345496421|ref|XP_003427722.1|PREDICTED: LOW QUALITY PROTEIN: coatomer subunit gamma-like [Nasonia vitripennis]	XP_003427722	0	99	1723.37	846	844
645024986	myosin light chain alkali-like	150	gi|156555903|ref|XP_001599313.1|PREDICTED: myosin light chain alkali-like [Nasonia vitripennis]	XP_001599313	1.85662e-100	98	296.59	150	148
645025030	polypyrimidine tract-binding 2-like	543	gi|345496639|ref|XP_001603240.2|PREDICTED: polypyrimidine tract-binding protein 1-like [Nasonia vitripennis]	XP_001603240	0	99	1115.52	543	542
645025063	PREDICTED: hypothetical protein LOC100679671	239	gi|345496644|ref|XP_003427774.1|PREDICTED: hypothetical protein LOC100679671 [Nasonia vitripennis]	XP_003427774	1.06062e-101	97	306.99	246	239
645025085	UPF0160 mitochondrial-like	330	gi|345496652|ref|XP_001601011.2|PREDICTED: UPF0160 protein MYG1, mitochondrial-like [Nasonia vitripennis]	XP_001601011	0	100	693.345	330	330
645025095	quinone oxidoreductase 2-like	407	gi|156555925|ref|XP_001603606.1|PREDICTED: quinone oxidoreductase-like protein 2-like [Nasonia vitripennis]	XP_001603606	0	100	826.624	407	407
645025141	aldose 1-epimerase-like	355	gi|345496656|ref|XP_001601223.2|PREDICTED: aldose 1-epimerase-like [Nasonia vitripennis]	XP_001601223	0	100	736.873	355	355
645025390	cullin-2-like isoform 1	752	gi|156553060|ref|XP_001599116.1|PREDICTED: cullin-2-like isoform 1 [Nasonia vitripennis] >gi|345484337|ref|XP_003425008.1| PREDICTED: cullin-2-like [Nasonia vitripennis]	XP_001599116	0	100	1563.13	752	752
645025434	Acyl carrier mitochondrial	190	gi|268607730|ref|NP_001161321.1|acyl carrier protein, mitochondrial isoform 1 [Nasonia vitripennis]	NP_001161321	1.17029e-126	96	365.925	190	183
645025550	phosphatase 1 regulatory subunit 7-like	318	gi|156548260|ref|XP_001599951.1|PREDICTED: protein phosphatase 1 regulatory subunit 7-like [Nasonia vitripennis]	XP_001599951	0	100	616.305	318	318
645025579	1-Cys peroxiredoxin	223	gi|156548262|ref|XP_001600739.1|PREDICTED: peroxiredoxin-6-like [Nasonia vitripennis]	XP_001600739	2.50617e-163	100	461.84	223	223
645025646	uncharacterized oxidoreductase -like	215	gi|345486122|ref|XP_001603267.2|PREDICTED: C-factor-like [Nasonia vitripennis]	XP_001603267	2.30742e-147	99	422.165	208	207
645025692	unzipped precursor	482	gi|345486137|ref|XP_001603588.2|PREDICTED: protein unzipped-like [Nasonia vitripennis]	XP_001603588	0	100	1000.35	482	482
645025759	hu-li tai shao	728	gi|345485875|ref|XP_001603856.2|PREDICTED: hypothetical protein LOC100120196 [Nasonia vitripennis]	XP_001603856	0	100	1425.61	669	669
645025830	lethal(2)essential for life-like	199	gi|156548276|ref|XP_001604985.1|PREDICTED: protein lethal(2)essential for life-like [Nasonia vitripennis]	XP_001604985	2.26092e-143	100	409.453	199	199
645025927	eukaryotic peptide chain release factor subunit 1-like	436	gi|156548282|ref|XP_001605843.1|PREDICTED: eukaryotic peptide chain release factor subunit 1-like isoform 1 [Nasonia vitripennis] >gi|345485977|ref|XP_003425379.1| PREDICTED: eukaryotic peptide chain release factor subunit 1-like isoform 2 [Nasonia vitripennis]	XP_001605843	0	98	879.782	437	431
645026062	60S ribosomal L36	116	gi|156548298|ref|XP_001606808.1|PREDICTED: 60S ribosomal protein L36 [Nasonia vitripennis]	XP_001606808	1.64073e-75	100	230.335	116	116
645026122	Aspartate mitochondrial	526	gi|156548504|ref|XP_001605831.1|PREDICTED: aspartate aminotransferase, mitochondrial-like [Nasonia vitripennis]	XP_001605831	0	100	868.996	418	418
645026159	Zinc finger RNA-binding	968	gi|345487596|ref|XP_001600350.2|PREDICTED: zinc finger RNA-binding protein-like isoform 1 [Nasonia vitripennis]	XP_001600350	0	95	1891.7	968	925
645026174	henna-like isoform 2	450	gi|156552627|ref|XP_001600555.1|PREDICTED: protein henna-like [Nasonia vitripennis]	XP_001600555	0	99	918.302	441	440
645026230	ecdysteroid UDP-glucosyltransferase-like	529	gi|345489800|ref|XP_001603733.2|PREDICTED: ecdysteroid UDP-glucosyltransferase-like [Nasonia vitripennis]	XP_001603733	0	100	1099.35	529	529
645026362	PREDICTED: hypothetical protein LOC100120271	966	gi|345496298|ref|XP_001603930.2|PREDICTED: hypothetical protein LOC100120271 [Nasonia vitripennis]	XP_001603930	0	99	1952.95	970	961
645026448	long form-like	877	gi|156542010|ref|XP_001599268.1|PREDICTED: paramyosin, long form-like [Nasonia vitripennis]	XP_001599268	0	100	1682.92	877	877
645026752	PREDICTED: nidogen-2-like	940	gi|345485234|ref|XP_003425223.1|PREDICTED: nidogen-2-like [Nasonia vitripennis]	XP_003425223	0	96	1888.62	955	918
645026793	microtubule-actin cross-linking factor 1-like	6003	gi|345487070|ref|XP_001602426.2|PREDICTED: microtubule-actin cross-linking factor 1-like [Nasonia vitripennis]	XP_001602426	0	98	12156.5	6072	5980
645026801	microtubule-actin cross-linking factor 1-like	5494	gi|345487070|ref|XP_001602426.2|PREDICTED: microtubule-actin cross-linking factor 1-like [Nasonia vitripennis]	XP_001602426	0	97	7982.48	4088	3973
645026803	microtubule-actin cross-linking factor 1-like	5488	gi|345487070|ref|XP_001602426.2|PREDICTED: microtubule-actin cross-linking factor 1-like [Nasonia vitripennis]	XP_001602426	0	97	7994.42	4088	3973
645026831	coatomer subunit alpha	1183	gi|345488489|ref|XP_001601104.2|PREDICTED: coatomer subunit alpha-like [Nasonia vitripennis]	XP_001601104	0	96	2254.17	1143	1105
645026837	ubiquitin-like modifier-activating enzyme 1-like	1204	gi|345488491|ref|XP_001601021.2|PREDICTED: ubiquitin-like modifier-activating enzyme 1-like [Nasonia vitripennis]	XP_001601021	0	100	2501.09	1204	1204
645026901	acylamino-acid-releasing enzyme-like	748	gi|345490615|ref|XP_001599901.2|PREDICTED: acylamino-acid-releasing enzyme-like [Nasonia vitripennis]	XP_001599901	0	99	1550.03	748	744
645026970	n-alpha-acetyltransferase auxiliary subunit-like	288	gi|156554300|ref|XP_001602377.1|PREDICTED: N-alpha-acetyltransferase 16, NatA auxiliary subunit-like, partial [Nasonia vitripennis]	XP_001602377	0	100	577.785	283	283
645027069	apoptosis-inducing factor mitochondrial-like	711	gi|345481200|ref|XP_003424312.1|PREDICTED: apoptosis-inducing factor 1, mitochondrial-like isoform 2 [Nasonia vitripennis]	XP_003424312	0	99	1464.13	712	711
645027100	40S ribosomal S14	151	gi|156554296|ref|XP_001602465.1|PREDICTED: 40S ribosomal protein S14a [Nasonia vitripennis] >gi|152940797|gb|ABS44863.1| putative ribosomal protein S14 [Oryza sativa Japonica Group]	XP_001602465	8.82345e-105	100	307.76	151	151
645027109	alcohol dehydrogenase class-3-like	377	gi|156554298|ref|XP_001602754.1|PREDICTED: alcohol dehydrogenase class-3-like [Nasonia vitripennis]	XP_001602754	0	100	776.933	377	377
645027202	myelin expression factor 2-like	566	gi|345494637|ref|XP_001603370.2|PREDICTED: myelin expression factor 2-like [Nasonia vitripennis]	XP_001603370	0	100	1134.78	559	559
645027420	lethal(2)essential for life-like	169	gi|156553185|ref|XP_001600020.1|PREDICTED: protein lethal(2)essential for life-like [Nasonia vitripennis]	XP_001600020	2.16246e-121	100	351.288	169	169
645027448	dynein heavy cytoplasmic-like	1076	gi|322789292|gb|EFZ14612.1|hypothetical protein SINV_10605 [Solenopsis invicta]	EFZ14612	0	93	1747.64	943	883
645027540	haloacid dehalogenase-like hydrolase domain-containing 2-like	257	gi|156552792|ref|XP_001600317.1|PREDICTED: haloacid dehalogenase-like hydrolase domain-containing protein 2-like [Nasonia vitripennis]	XP_001600317	0	100	514.998	257	257
645027551	moesin ezrin radixin homolog 1-like isoform 1	382	gi|345488482|ref|XP_001599956.2|PREDICTED: moesin/ezrin/radixin homolog 1-like [Nasonia vitripennis]	XP_001599956	0	100	749.969	373	373
645027556	pyruvate mitochondrial-like isoform 2	1196	gi|156540073|ref|XP_001600219.1|PREDICTED: pyruvate carboxylase, mitochondrial-like isoform 1 [Nasonia vitripennis] >gi|345495988|ref|XP_003427614.1| PREDICTED: pyruvate carboxylase, mitochondrial-like isoform 2 [Nasonia vitripennis]	XP_001600219	0	100	2474.51	1196	1196
645027642	PREDICTED: hypothetical protein LOC100642449	719	gi|340714278|ref|XP_003395657.1|PREDICTED: hypothetical protein LOC100642449 [Bombus terrestris]	XP_003395657	2.76594e-92	75	316.235	252	191
645027716	Ornithine decarboxylase	444	gi|345492912|ref|XP_001599279.2|PREDICTED: ornithine decarboxylase-like [Nasonia vitripennis]	XP_001599279	0	99	905.205	441	438
645027837	still isoform SIF type 1-like	2067	gi|345492932|ref|XP_001600062.2|PREDICTED: hypothetical protein LOC100115302 [Nasonia vitripennis]	XP_001600062	0	94	4174.39	2141	2023
645027858	cAMP-dependent kinase type II regulatory subunit	378	gi|156554114|ref|XP_001601087.1|PREDICTED: cAMP-dependent protein kinase type II regulatory subunit-like isoform 1 [Nasonia vitripennis] >gi|345492826|ref|XP_003426934.1| PREDICTED: cAMP-dependent protein kinase type II regulatory subunit-like isoform 2 [Nasonia vitripennis] >gi|345492828|ref|XP_003426935.1| PREDICTED: cAMP-dependent protein kinase type II regulatory subunit-like isoform 3 [Nason…	XP_001601087	0	100	779.245	378	378
645027939	ferric-chelate reductase 1 homolog	623	gi|345492859|ref|XP_001601027.2|PREDICTED: putative ferric-chelate reductase 1 homolog [Nasonia vitripennis]	XP_001601027	0	100	1295.03	623	623
645027971	NSFL1 cofactor p47-like	387	gi|156554236|ref|XP_001601197.1|PREDICTED: NSFL1 cofactor p47-like [Nasonia vitripennis]	XP_001601197	0	100	804.668	387	387
645028094	polyadenylate-binding 1-like isoform 1	627	gi|156554126|ref|XP_001604025.1|PREDICTED: polyadenylate-binding protein 1-like isoform 1 [Nasonia vitripennis]	XP_001604025	0	100	1306.97	627	627
645028178	mannose-6-phosphate isomerase-like	404	gi|156555620|ref|XP_001603028.1|PREDICTED: mannose-6-phosphate isomerase-like [Nasonia vitripennis]	XP_001603028	0	100	842.417	404	404
645028254	coproporphyrinogen-III oxidase-like	367	gi|156555646|ref|XP_001603631.1|PREDICTED: coproporphyrinogen-III oxidase-like [Nasonia vitripennis]	XP_001603631	0	100	773.467	366	366
645028315	pseudouridine-metabolizing bifunctional -like	859	gi|345496204|ref|XP_003427673.1|PREDICTED: uncharacterized sugar kinase yeiI-like [Nasonia vitripennis]	XP_003427673	0	100	653.284	316	316
645028386	40S ribosomal S11-like	154	gi|156542267|ref|XP_001599669.1|PREDICTED: 40S ribosomal protein S11-like [Nasonia vitripennis]	XP_001599669	1.69053e-107	100	314.694	154	154
645028392	AAEL008062- partial	1009	gi|345492742|ref|XP_001599611.2|PREDICTED: thrombospondin-3-like [Nasonia vitripennis]	XP_001599611	0	100	2086.23	1009	1009
645028415	annexin-B9-like	323	gi|345492755|ref|XP_001600751.2|PREDICTED: annexin-B9-like [Nasonia vitripennis]	XP_001600751	0	99	662.144	324	323
645028426	fatty aldehyde dehydrogenase-like	563	gi|345492775|ref|XP_003426923.1|PREDICTED: aldehyde dehydrogenase, dimeric NADP-preferring-like isoform 2 [Nasonia vitripennis]	XP_003426923	0	100	1145.18	555	555
645028440	chemosensory 1	138	gi|156542281|ref|XP_001601633.1|PREDICTED: hypothetical protein LOC100113725 [Nasonia vitripennis]	XP_001601633	2.24166e-95	100	282.722	138	138
645028505	alcohol dehydrogenase [NADP+] A-like	336	gi|156542373|ref|XP_001602406.1|PREDICTED: alcohol dehydrogenase [NADP+] A-like [Nasonia vitripennis]	XP_001602406	0	100	696.812	336	336
645028604	Solute carrier family 12 member 6	1171	gi|345492653|ref|XP_001601238.2|PREDICTED: solute carrier family 12 member 7-like [Nasonia vitripennis]	XP_001601238	0	98	2417.11	1186	1171
645028613	PREDICTED: protein jagunal-like	189	gi|345492664|ref|XP_001604864.2|PREDICTED: protein jagunal-like [Nasonia vitripennis]	XP_001604864	1.77126e-137	100	393.66	189	189
645028621	AF436842_1 catalase	435	gi|156542422|ref|XP_001601414.1|PREDICTED: catalase-like [Nasonia vitripennis]	XP_001601414	0	100	909.827	433	433
645028679	bifunctional aminoacyl-tRNA synthetase-like	1152	gi|345492707|ref|XP_001599828.2|PREDICTED: bifunctional aminoacyl-tRNA synthetase-like, partial [Nasonia vitripennis]	XP_001599828	0	100	2374.36	1152	1152
645028691	alcohol dehydrogenase [NADP+] A-like	730	gi|156542371|ref|XP_001600567.1|PREDICTED: alcohol dehydrogenase [NADP+]-like isoform 1 [Nasonia vitripennis] >gi|345492618|ref|XP_003426894.1| PREDICTED: alcohol dehydrogenase [NADP+]-like isoform 2 [Nasonia vitripennis]	XP_001600567	0	100	729.169	353	353
645028705	ubiquilin-1-like isoform 2	532	gi|156539959|ref|XP_001599129.1|PREDICTED: ubiquilin-1-like [Nasonia vitripennis]	XP_001599129	0	100	1078.93	532	532
645028711	inosine-5 -monophosphate dehydrogenase-like	250	gi|345496916|ref|XP_001599698.2|PREDICTED: inosine-5'-monophosphate dehydrogenase-like [Nasonia vitripennis]	XP_001599698	2.35327e-163	92	464.922	263	243
645028785	Proteasome subunit alpha type-4	257	gi|156552814|ref|XP_001600177.1|PREDICTED: proteasome subunit alpha type-4-like [Nasonia vitripennis]	XP_001600177	0	100	533.487	257	257
645028804	EH domain-containing 1-like	843	gi|345484095|ref|XP_001599894.2|PREDICTED: EH domain-containing protein 1-like [Nasonia vitripennis]	XP_001599894	0	97	1737.24	862	843
645028854	Dipeptidyl peptidase 4	774	gi|345488420|ref|XP_003425904.1|PREDICTED: venom dipeptidyl peptidase 4 isoform 2 [Nasonia vitripennis]	XP_003425904	0	100	1613.2	774	774
645028886	nucleoplasmin - partial	117	gi|345488451|ref|XP_001599764.2|PREDICTED: nucleoplasmin-like protein-like, partial [Nasonia vitripennis]	XP_001599764	1.02828e-74	100	229.95	117	117
645028964	heterogeneous nuclear ribonucleo 27C-like	383	gi|345489601|ref|XP_001600266.2|PREDICTED: heterogeneous nuclear ribonucleoprotein 27C-like isoform 1 [Nasonia vitripennis]	XP_001600266	0	100	721.465	354	354
645028974	PREDICTED: galactokinase-like	392	gi|156540614|ref|XP_001600084.1|PREDICTED: galactokinase-like [Nasonia vitripennis]	XP_001600084	0	100	809.29	392	392
645029011	eukaryotic translation initiation factor 3 subunit E-like	446	gi|156541870|ref|XP_001600308.1|PREDICTED: eukaryotic translation initiation factor 3 subunit E-like [Nasonia vitripennis]	XP_001600308	0	100	815.453	394	394
645029019	Maternal tudor	2377	gi|345497036|ref|XP_003427885.1|PREDICTED: hypothetical protein LOC100680217 [Nasonia vitripennis]	XP_003427885	0	94	4726.38	2431	2309
645029589	ATP-dependent Clp protease proteolytic mitochondrial-like	234	gi|156541196|ref|XP_001599209.1|PREDICTED: putative ATP-dependent Clp protease proteolytic subunit, mitochondrial-like [Nasonia vitripennis]	XP_001599209	4.44116e-171	100	482.641	234	234
645029739	nuclear valosin-containing -like	957	gi|345485297|ref|XP_003425235.1|PREDICTED: LOW QUALITY PROTEIN: nuclear valosin-containing protein-like [Nasonia vitripennis]	XP_003425235	0	99	877.47	426	424
645029746	Peptidyl-prolyl cis-trans isomerase NIMA-interacting 1	162	gi|156541340|ref|XP_001599709.1|PREDICTED: protein dodo-like isoform 1 [Nasonia vitripennis] >gi|345485284|ref|XP_003425232.1| PREDICTED: protein dodo-like isoform 2 [Nasonia vitripennis]	XP_001599709	6.59368e-116	100	336.65	162	162
645029966	kinase shaggy-like	464	gi|345492794|ref|XP_003426927.1|PREDICTED: protein kinase shaggy-like isoform 2 [Nasonia vitripennis]	XP_003426927	0	100	966.452	464	464
645030125	activating signal cointegrator 1 complex subunit 2 homolog isoform X1	332	gi|380017960|ref|XP_003692910.1|PREDICTED: uncharacterized protein LOC100873005 [Apis florea]	XP_003692910	4.77515e-113	66	342.813	338	225
645030150	FK506-binding 5-like isoform X3	616	gi|345494374|ref|XP_001602467.2|PREDICTED: hypothetical protein LOC100118520 [Nasonia vitripennis]	XP_001602467	0	100	640.188	328	328
645030479	serine protease nudel-like	1057	gi|345487542|ref|XP_003425714.1|PREDICTED: serine protease nudel-like [Nasonia vitripennis]	XP_003425714	0	100	2029.99	968	968
645030602	epimerase family SDR39U1-like	266	gi|156542050|ref|XP_001601508.1|PREDICTED: epimerase family protein SDR39U1-like [Nasonia vitripennis]	XP_001601508	0	100	555.058	266	266
645030705	Peroxiredoxin 1	195	gi|156542034|ref|XP_001601016.1|PREDICTED: peroxiredoxin 1-like [Nasonia vitripennis]	XP_001601016	2.38148e-140	100	401.364	195	195
645030788	ribosomal S18	184	gi|156542046|ref|XP_001601390.1|PREDICTED: 40S ribosomal protein S18-like [Nasonia vitripennis]	XP_001601390	2.13187e-105	100	311.227	151	151
645030881	Ras GTPase-activating -binding 2	628	gi|345494268|ref|XP_001605102.2|PREDICTED: LOW QUALITY PROTEIN: ras GTPase-activating protein-binding protein 1-like [Nasonia vitripennis]	XP_001605102	0	100	1262.67	628	628
645030892	RNA-binding squid-like isoform 1	334	gi|156554677|ref|XP_001600539.1|PREDICTED: RNA-binding protein squid-like [Nasonia vitripennis]	XP_001600539	0	100	583.563	292	292
645030933	choline O-acetyltransferase-like	616	gi|345494307|ref|XP_001605246.2|PREDICTED: choline O-acetyltransferase-like [Nasonia vitripennis]	XP_001605246	0	98	1272.69	616	609
645031105	ATPase inhibitor mai- mitochondrial-like	104	gi|345494272|ref|XP_001602785.2|PREDICTED: hypothetical protein LOC100122175 [Nasonia vitripennis]	XP_001602785	1.02173e-55	100	188.734	89	89
645031266	clavesin-1-like	260	gi|156554809|ref|XP_001606183.1|PREDICTED: clavesin-1-like [Nasonia vitripennis]	XP_001606183	0	100	511.916	246	246
645031273	alpha-tocopherol transfer -like isoform 1	318	gi|156554811|ref|XP_001606208.1|PREDICTED: alpha-tocopherol transfer protein-like isoform 1 [Nasonia vitripennis] >gi|345494138|ref|XP_003427225.1| PREDICTED: alpha-tocopherol transfer protein-like isoform 2 [Nasonia vitripennis]	XP_001606208	0	100	657.907	318	318
645031364	Elongation factor 1-gamma	425	gi|345494290|ref|XP_001604994.2|PREDICTED: hypothetical protein LOC100120958 [Nasonia vitripennis]	XP_001604994	0	98	899.427	427	422
645031685	tropomyosin isoform L	284	gi|229577300|ref|NP_001153346.1|tropomyosin 1 isoform A [Nasonia vitripennis]	NP_001153346	2.31411e-160	98	459.529	284	279
645031688	tropomyosin isoform L	284	gi|229577300|ref|NP_001153346.1|tropomyosin 1 isoform A [Nasonia vitripennis]	NP_001153346	2.06338e-162	98	464.537	284	279
645031694	tropomyosin 1	284	gi|242016318|ref|XP_002428776.1|Tropomyosin-2, putative [Pediculus humanus corporis] >gi|212513461|gb|EEB16038.1| Tropomyosin-2, putative [Pediculus humanus corporis]	XP_002428776	2.07461e-160	95	459.529	284	272
645031697	tropomyosin isoform S	284	gi|114052272|ref|NP_001040465.1|tropomyosin-2 isoform 2 [Bombyx mori] >gi|95103002|gb|ABF51442.1| tropomyosin isoform 2 [Bombyx mori]	NP_001040465	1.73543e-157	95	452.21	284	270
645031700	tropomyosin 1	284	gi|242016318|ref|XP_002428776.1|Tropomyosin-2, putative [Pediculus humanus corporis] >gi|212513461|gb|EEB16038.1| Tropomyosin-2, putative [Pediculus humanus corporis]	XP_002428776	2.94535e-167	97	476.863	284	276
645031706	tropomyosin isoform N	283	gi|229577300|ref|NP_001153346.1|tropomyosin 1 isoform A [Nasonia vitripennis]	NP_001153346	2.11205e-154	97	444.506	281	274
645031709	tropomyosin isoform N	283	gi|498934009|ref|XP_004519783.1|PREDICTED: calponin homology domain-containing protein DDB_G0272472-like isoform X18 [Ceratitis capitata]	XP_004519783	8.6775e-153	92	440.269	282	262
645031712	tropomyosin 1 isoform B	283	gi|229577296|ref|NP_001153344.1|tropomyosin 1 isoform B [Nasonia vitripennis] >gi|229577298|ref|NP_001153345.1| tropomyosin 1 isoform B [Nasonia vitripennis]	NP_001153344	7.61338e-156	97	447.973	283	275
645031721	tropomyosin isoform R	251	gi|442619191|ref|NP_001262590.1|tropomyosin 1, isoform R [Drosophila melanogaster] >gi|440217448|gb|AGB95971.1| tropomyosin 1, isoform R [Drosophila melanogaster]	NP_001262590	5.00056e-133	94	387.497	250	235
645031732	PDZ and LIM domain 3-like	323	gi|289629210|ref|NP_001166187.1|Z band alternatively spliced PDZ-motif protein 66 isoform 1 [Nasonia vitripennis]	NP_001166187	0	94	619.772	323	306
645031779	tropomyosin-1-like isoform 1	284	gi|156545922|ref|XP_001599003.1|PREDICTED: tropomyosin-1-like [Nasonia vitripennis]	XP_001599003	0	100	545.043	284	284
645031828	probable multidrug resistance-associated lethal(2)03659-like	1340	gi|345498054|ref|XP_001600523.2|PREDICTED: probable multidrug resistance-associated protein lethal(2)03659-like [Nasonia vitripennis]	XP_001600523	0	100	2768.42	1340	1340
645031852	kinesin light chain-like	557	gi|345498072|ref|XP_003428139.1|PREDICTED: kinesin light chain-like [Nasonia vitripennis]	XP_003428139	0	100	1152.5	557	557
645031923	glycerol-3-phosphate acyltransferase mitochondrial-like	768	gi|345498442|ref|XP_001601227.2|PREDICTED: glycerol-3-phosphate acyltransferase 1, mitochondrial-like [Nasonia vitripennis]	XP_001601227	0	99	1540.78	744	743
645031970	sideroflexin-1-like isoform 2	323	gi|345497900|ref|XP_003428094.1|PREDICTED: sideroflexin-1-like isoform 2 [Nasonia vitripennis] >gi|345497902|ref|XP_001601807.2| PREDICTED: sideroflexin-1-like isoform 1 [Nasonia vitripennis]	XP_003428094	0	100	671.389	323	323
645032277	metallo-beta-lactamase domain-containing 1-like	219	gi|156546204|ref|XP_001604199.1|PREDICTED: metallo-beta-lactamase domain-containing protein 1-like [Nasonia vitripennis]	XP_001604199	8.19608e-159	100	450.284	219	219
645032350	odorant binding 48	259	gi|156546216|ref|XP_001604601.1|PREDICTED: hypothetical protein LOC100121014 [Nasonia vitripennis] >gi|355389969|emb|CCD17817.1| putative odorant binding protein 48 [Nasonia vitripennis]	XP_001604601	0	100	530.406	259	259
645032597	cullin-associated NEDD8-dissociated 1-like isoform 1	1222	gi|345498168|ref|XP_001606869.2|PREDICTED: cullin-associated NEDD8-dissociated protein 1-like isoform 1 [Nasonia vitripennis]	XP_001606869	0	100	2501.86	1222	1222
645032618	arginine kinase	373	gi|156545978|ref|XP_001607122.1|PREDICTED: arginine kinase-like [Nasonia vitripennis]	XP_001607122	0	100	735.332	355	355
645032697	Transmembrane emp24 domain-containing 10	188	gi|156545986|ref|XP_001607364.1|PREDICTED: transmembrane emp24 domain-containing protein bai-like isoform 1 [Nasonia vitripennis]	XP_001607364	1.40523e-136	100	392.119	188	188
645032723	proteasome subunit alpha type-5-like	269	gi|345497874|ref|XP_001607430.2|PREDICTED: proteasome subunit alpha type-5-like [Nasonia vitripennis]	XP_001607430	0	100	558.91	269	269
645032763	transportin 1 isoform 2	992	gi|345498241|ref|XP_001606501.2|PREDICTED: transportin-1 [Nasonia vitripennis]	XP_001606501	0	100	1866.28	897	897
645033064	fatty-acid amide hydrolase 2-like	535	gi|345498345|ref|XP_003428208.1|PREDICTED: fatty-acid amide hydrolase 2-like isoform 2 [Nasonia vitripennis]	XP_003428208	0	100	1105.12	535	535
645033087	F-actin-capping subunit beta-like	268	gi|345498356|ref|XP_001607231.2|PREDICTED: F-actin-capping protein subunit beta-like [Nasonia vitripennis]	XP_001607231	0	100	558.525	268	268
645033180	integrator complex subunit 11-like	569	gi|156546030|ref|XP_001608037.1|PREDICTED: integrator complex subunit 11-like isoform 1 [Nasonia vitripennis] >gi|345498393|ref|XP_003428220.1| PREDICTED: integrator complex subunit 11-like isoform 2 [Nasonia vitripennis] >gi|345498395|ref|XP_003428221.1| PREDICTED: integrator complex subunit 11-like isoform 3 [Nasonia vitripennis]	XP_001608037	0	95	1176	595	569
645033201	Ribosome-binding 1	1152	gi|345498397|ref|XP_001607321.2|PREDICTED: hypothetical protein LOC100123647 isoform 1 [Nasonia vitripennis]	XP_001607321	0	97	2238.77	1152	1125
645033211	atlastin-like isoform 2	659	gi|345498404|ref|XP_001607339.2|PREDICTED: atlastin-like isoform 1 [Nasonia vitripennis] >gi|345498406|ref|XP_003428223.1| PREDICTED: atlastin-like isoform 2 [Nasonia vitripennis]	XP_001607339	0	100	1227.23	588	588
645033245	pre-mRNA-processing factor 39-like isoform 1	1038	gi|345498401|ref|XP_001607328.2|PREDICTED: pre-mRNA-processing factor 39-like [Nasonia vitripennis]	XP_001607328	0	86	1737.24	1040	897
645033372	probable 2-oxoglutarate dehydrogenase E1 component DHKTD1 mitochondrial-like	930	gi|156546498|ref|XP_001607444.1|PREDICTED: probable 2-oxoglutarate dehydrogenase E1 component DHKTD1 homolog, mitochondrial-like [Nasonia vitripennis]	XP_001607444	0	100	1881.3	899	899
645033375	Chorion peroxidase	1377	gi|345498447|ref|XP_001607463.2|PREDICTED: hypothetical protein LOC100123757 [Nasonia vitripennis]	XP_001607463	0	100	2828.12	1367	1367
645033417	V-type proton ATPase subunit B-like	340	gi|156546088|ref|XP_001601249.1|PREDICTED: V-type proton ATPase subunit B-like [Nasonia vitripennis]	XP_001601249	0	99	699.893	341	340
645033419	4-hydroxybutyrate coenzyme A transferase-like	421	gi|345498492|ref|XP_001601271.2|PREDICTED: 4-hydroxybutyrate coenzyme A transferase-like [Nasonia vitripennis]	XP_001601271	0	100	827.78	400	400
645033496	succinyl- ligase [ADP-forming] subunit mitochondrial-like	912	gi|322790101|gb|EFZ15137.1|hypothetical protein SINV_15804 [Solenopsis invicta]	EFZ15137	0	83	1347.03	899	748
645033610	isoform B	99	gi|498927715|ref|XP_004518212.1|PREDICTED: SRA stem-loop-interacting RNA-binding protein, mitochondrial-like isoform X2 [Ceratitis capitata]	XP_004518212	3.32974e-21	72	90.1225	76	55
645033657	congested-like trachea -like	295	gi|156547917|ref|XP_001604306.1|PREDICTED: congested-like trachea protein-like [Nasonia vitripennis]	XP_001604306	0	100	600.897	295	295
645033667	PREDICTED: hypothetical protein LOC100119306	103	gi|156547830|ref|XP_001601126.1|PREDICTED: hypothetical protein LOC100119306 [Nasonia vitripennis]	XP_001601126	4.41961e-61	100	192.971	92	92
645033692	Spermatogenesis-associated 20	797	gi|345485510|ref|XP_001604421.2|PREDICTED: spermatogenesis-associated protein 20-like [Nasonia vitripennis]	XP_001604421	0	100	1664.43	797	797
645033820	paxillin-like isoform 1	628	gi|345485778|ref|XP_003425336.1|PREDICTED: LOW QUALITY PROTEIN: paxillin-like [Nasonia vitripennis]	XP_003425336	0	94	1284.63	662	626
645033849	tyrosyl-tRNA cytoplasmic-like	524	gi|345485781|ref|XP_001602505.2|PREDICTED: tyrosyl-tRNA synthetase, cytoplasmic-like [Nasonia vitripennis]	XP_001602505	0	100	1066.22	524	524
645033961	ATP-citrate synthase-like	1087	gi|156547848|ref|XP_001604320.1|PREDICTED: ATP-citrate synthase-like isoform 1 [Nasonia vitripennis] >gi|345485396|ref|XP_003425261.1| PREDICTED: ATP-citrate synthase-like isoform 2 [Nasonia vitripennis]	XP_001604320	0	100	2256.48	1087	1087
645033965	NADPH--cytochrome P450 reductase-like	695	gi|345485677|ref|XP_003425316.1|PREDICTED: LOW QUALITY PROTEIN: NADPH--cytochrome P450 reductase [Nasonia vitripennis]	XP_003425316	0	100	1454.11	690	690
645033983	signal transducer and activator of transcription 5B-like	825	gi|345485405|ref|XP_001605495.2|PREDICTED: signal transducer and activator of transcription 5B-like [Nasonia vitripennis]	XP_001605495	0	100	1716.82	825	825
645034017	GTP-binding SAR1b-like	193	gi|156547852|ref|XP_001605005.1|PREDICTED: GTP-binding protein SAR1b-like isoform 2 [Nasonia vitripennis] >gi|156547854|ref|XP_001604983.1| PREDICTED: GTP-binding protein SAR1b-like isoform 1 [Nasonia vitripennis] >gi|345485411|ref|XP_003425264.1| PREDICTED: GTP-binding protein SAR1b-like [Nasonia vitripennis]	XP_001605005	1.01595e-138	100	397.127	193	193
645034025	3-hydroxyisobutyryl- mitochondrial-like	386	gi|345485413|ref|XP_001605591.2|PREDICTED: 3-hydroxyisobutyryl-CoA hydrolase, mitochondrial-like [Nasonia vitripennis]	XP_001605591	0	100	789.26	386	386
645034137	calmodulin	149	gi|254939725|gb|ACT88125.1|AT15141p [Drosophila melanogaster]	ACT88125	4.44748e-101	100	298.516	149	149
645034249	serine protease inhibitor 3 4	400	gi|345485473|ref|XP_001606111.2|PREDICTED: serine protease inhibitor 3/4 [Nasonia vitripennis]	XP_001606111	0	94	737.643	400	376
645034264	serine protease inhibitor 3 4	399	gi|345485473|ref|XP_001606111.2|PREDICTED: serine protease inhibitor 3/4 [Nasonia vitripennis]	XP_001606111	0	94	739.184	397	375
645034272	serine protease inhibitor 3 4	398	gi|345485473|ref|XP_001606111.2|PREDICTED: serine protease inhibitor 3/4 [Nasonia vitripennis]	XP_001606111	0	100	817.379	398	398
645034278	serine protease inhibitor 3 4	398	gi|345485473|ref|XP_001606111.2|PREDICTED: serine protease inhibitor 3/4 [Nasonia vitripennis]	XP_001606111	0	94	739.954	398	375
645034284	serine protease inhibitor 3 4	388	gi|345485473|ref|XP_001606111.2|PREDICTED: serine protease inhibitor 3/4 [Nasonia vitripennis]	XP_001606111	0	93	705.286	386	360
645034350	selenium-binding 1-B-like	484	gi|345485514|ref|XP_001606344.2|PREDICTED: selenium-binding protein 1-A-like [Nasonia vitripennis]	XP_001606344	0	99	991.104	484	480
645034495	kinesin heavy chain	965	gi|345485732|ref|XP_001606707.2|PREDICTED: kinesin heavy chain [Nasonia vitripennis]	XP_001606707	0	100	1969.13	963	963
645034537	60S ribosomal L18	188	gi|345485528|ref|XP_001606789.2|PREDICTED: hypothetical protein LOC100123180 [Nasonia vitripennis]	XP_001606789	4.7034e-129	100	380.563	187	187
645034551	E3 ubiquitin- ligase HUWE1	4332	gi|345485742|ref|XP_003425329.1|PREDICTED: LOW QUALITY PROTEIN: E3 ubiquitin-protein ligase HUWE1 [Nasonia vitripennis]	XP_003425329	0	100	8974.37	4332	4332
645034592	Guanine nucleotide-binding G(q) subunit alpha	344	gi|345485748|ref|XP_001606937.2|PREDICTED: guanine nucleotide-binding protein G(q) subunit alpha-like [Nasonia vitripennis]	XP_001606937	0	89	677.552	379	340
645034632	nucleolar 6-like	1151	gi|156548202|ref|XP_001607031.1|PREDICTED: nucleolar protein 6-like [Nasonia vitripennis]	XP_001607031	0	100	2390.92	1151	1151
645034635	stomatin 2-like	385	gi|156548200|ref|XP_001607021.1|PREDICTED: stomatin-like protein 2-like [Nasonia vitripennis]	XP_001607021	0	100	790.801	385	385
645034685	isoform I	2242	gi|345485608|ref|XP_001607090.2|PREDICTED: filamin-C-like [Nasonia vitripennis]	XP_001607090	0	99	4584.25	2242	2237
645034761	Heat shock 70 kDa cognate 4	645	gi|156547889|ref|XP_001608044.1|PREDICTED: heat shock 70 kDa protein cognate 4-like [Nasonia vitripennis]	XP_001608044	0	100	1326.23	645	645
645034797	calponin transgelin	169	gi|156548256|ref|XP_001607280.1|PREDICTED: myophilin-like [Nasonia vitripennis]	XP_001607280	3.88559e-122	100	353.214	169	169
645034851	UPF0326 FAM152B	571	gi|345485700|ref|XP_001606203.2|PREDICTED: hypothetical protein LOC100122591 [Nasonia vitripennis]	XP_001606203	0	99	1121.69	544	540
645034883	cytoskeleton-associated 5	1906	gi|345485735|ref|XP_001606762.2|PREDICTED: cytoskeleton-associated protein 5-like, partial [Nasonia vitripennis]	XP_001606762	0	97	3823.09	1906	1867
645034916	mitogen-activated kinase kinase kinase 15-like	1537	gi|345485773|ref|XP_001607264.2|PREDICTED: LOW QUALITY PROTEIN: mitogen-activated protein kinase kinase kinase 15-like [Nasonia vitripennis]	XP_001607264	0	91	2873.96	1551	1421
645034937	ornithine mitochondrial-like	439	gi|345493334|ref|XP_001603570.2|PREDICTED: ornithine aminotransferase, mitochondrial-like [Nasonia vitripennis]	XP_001603570	0	100	909.827	439	439
645034943	ornithine mitochondrial-like	467	gi|156554417|ref|XP_001603599.1|PREDICTED: ornithine aminotransferase, mitochondrial-like [Nasonia vitripennis]	XP_001603599	0	100	886.715	427	427
645034995	glutamate decarboxylase 1-like	534	gi|156554433|ref|XP_001600163.1|PREDICTED: cysteine sulfinic acid decarboxylase-like [Nasonia vitripennis]	XP_001600163	0	100	1029.62	488	488
645035049	ras 2-like	202	gi|345493329|ref|XP_001604213.2|PREDICTED: ras-like protein 2-like [Nasonia vitripennis]	XP_001604213	1.33427e-149	100	425.246	202	202
645035068	probable aspartate cytoplasmic-like	406	gi|156554459|ref|XP_001601449.1|PREDICTED: aspartate aminotransferase, cytoplasmic-like [Nasonia vitripennis]	XP_001601449	0	100	849.736	406	406
645035205	fragile X mental retardation syndrome-related 1-like isoform 1	581	gi|345493182|ref|XP_001604888.2|PREDICTED: fragile X mental retardation syndrome-related protein 1-like isoform 1 [Nasonia vitripennis]	XP_001604888	0	99	1188.71	586	581
645035215	NADP-dependent malic enzyme-like	584	gi|345493193|ref|XP_001605026.2|PREDICTED: NADP-dependent malic enzyme, mitochondrial-like [Nasonia vitripennis]	XP_001605026	0	100	1215.68	582	582
645035315	probable ATP-dependent RNA helicase DDX17-like	775	gi|345493220|ref|XP_001605420.2|PREDICTED: probable ATP-dependent RNA helicase DDX17-like isoform 1 [Nasonia vitripennis]	XP_001605420	0	99	1602.03	777	775
645035357	phosphomannomutase 2-like	262	gi|156554540|ref|XP_001605473.1|PREDICTED: phosphomannomutase-like isoform 1 [Nasonia vitripennis] >gi|345493236|ref|XP_003427027.1| PREDICTED: phosphomannomutase-like isoform 2 [Nasonia vitripennis] >gi|345493238|ref|XP_003427028.1| PREDICTED: phosphomannomutase-like isoform 3 [Nasonia vitripennis]	XP_001605473	0	100	541.191	262	262
645035367	enoyl- hydratase domain-containing mitochondrial	301	gi|156554542|ref|XP_001605063.1|PREDICTED: enoyl-CoA hydratase domain-containing protein 2, mitochondrial [Nasonia vitripennis]	XP_001605063	0	100	594.349	301	301
645035514	HEAT repeat-containing 7A-like	1615	gi|345479700|ref|XP_001599969.2|PREDICTED: HEAT repeat-containing protein 7A-like [Nasonia vitripennis]	XP_001599969	0	97	3095.06	1595	1554
645035640	PREDICTED: hypothetical protein LOC100680458	1610	gi|345479663|ref|XP_003424004.1|PREDICTED: hypothetical protein LOC100680458 [Nasonia vitripennis]	XP_003424004	0	99	3185.59	1610	1603
645035829	extracellular Cu Zn superoxide dismutase	210	gi|345481696|ref|XP_001602916.2|PREDICTED: superoxide dismutase [Cu-Zn] 4A-like isoform 1 [Nasonia vitripennis]	XP_001602916	1.28447e-149	100	426.017	210	210
645035970	PIWI partial	879	gi|156545129|ref|XP_001602384.1|PREDICTED: protein piwi-like [Nasonia vitripennis]	XP_001602384	0	100	1838.54	879	879
645036054	Plasminogen activator inhibitor 1 RNA-binding	434	gi|345481707|ref|XP_001602794.2|PREDICTED: hypothetical protein LOC100118929 [Nasonia vitripennis]	XP_001602794	0	89	553.132	462	412
645036238	maltase 1-like	527	gi|156545233|ref|XP_001604507.1|PREDICTED: maltase 1-like [Nasonia vitripennis]	XP_001604507	0	100	1089.72	527	527
645036333	Huntingtin-interacting 1	955	gi|345481802|ref|XP_003424458.1|PREDICTED: huntingtin-interacting protein 1 isoform 2 [Nasonia vitripennis]	XP_003424458	0	100	1972.98	955	955
645036518	ras-like GTP-binding Rho1-like	192	gi|156544950|ref|XP_001607487.1|PREDICTED: ras-like GTP-binding protein Rho1 isoform 1 [Nasonia vitripennis] >gi|156544952|ref|XP_001607493.1| PREDICTED: ras-like GTP-binding protein Rho1 isoform 2 [Nasonia vitripennis]	XP_001607487	1.10342e-137	100	394.43	192	192
645036956	carnitine O-palmitoyltransferase mitochondrial-like	661	gi|156545406|ref|XP_001606477.1|PREDICTED: carnitine O-palmitoyltransferase 2, mitochondrial-like [Nasonia vitripennis]	XP_001606477	0	99	1353.58	650	647
645036988	dihydrolipoyllysine-residue acetyltransferase component of pyruvate dehydrogenase mitochondrial-like	489	gi|156545418|ref|XP_001606561.1|PREDICTED: dihydrolipoyllysine-residue acetyltransferase component of pyruvate dehydrogenase complex, mitochondrial-like [Nasonia vitripennis]	XP_001606561	0	100	1004.2	489	489
645037066	CAD -like	1369	gi|345482220|ref|XP_001606715.2|PREDICTED: CAD protein-like [Nasonia vitripennis]	XP_001606715	0	100	2763.41	1327	1327
645037205	ubiquitin-conjugating enzyme E2 L3-like	158	gi|156545004|ref|XP_001608133.1|PREDICTED: ubiquitin-conjugating enzyme E2 L3-like [Nasonia vitripennis]	XP_001608133	1.75877e-112	100	327.791	158	158
645037263	delta(3,5)-Delta(2,4)-dienoyl- mitochondrial-like	164	gi|345482235|ref|XP_001607044.2|PREDICTED: delta(3,5)-Delta(2,4)-dienoyl-CoA isomerase, mitochondrial-like [Nasonia vitripennis]	XP_001607044	5.63152e-116	100	340.502	164	164
645037397	14-3-3 zeta	201	gi|365266852|gb|AEW70334.1|14-3-3 zeta [Bombus terrestris] >gi|365266856|gb|AEW70337.1| 14-3-3 zeta [Bombus impatiens] >gi|365266860|gb|AEW70340.1| 14-3-3 zeta [Apis florea]	AEW70334	9.97391e-139	100	399.438	196	196
645037505	aminopeptidase N-like	1884	gi|345481925|ref|XP_001606222.2|PREDICTED: aminopeptidase N-like [Nasonia vitripennis]	XP_001606222	0	100	1944.47	941	941
645037519	short-chain dehydrogenase reductase family 16C member 6-like	316	gi|345482212|ref|XP_001606581.2|PREDICTED: short-chain dehydrogenase/reductase family 16C member 6-like [Nasonia vitripennis]	XP_001606581	0	96	625.935	321	309
645037523	Hemolectin CG7002-PA	3961	gi|340727078|ref|XP_003401878.1|PREDICTED: hemocytin-like [Bombus terrestris]	XP_003401878	0	65	3992.96	4018	2639
645037531	CAD -like	816	gi|345482013|ref|XP_003424509.1|PREDICTED: CAD protein-like isoform 2 [Nasonia vitripennis]	XP_003424509	0	100	1655.57	794	794
645037596	proline dehydrogenase mitochondrial-like	561	gi|345490040|ref|XP_003426285.1|PREDICTED: LOW QUALITY PROTEIN: proline dehydrogenase 1, mitochondrial-like [Nasonia vitripennis]	XP_003426285	0	100	1119.38	538	538
645037601	bleomycin hydrolase-like	457	gi|345490081|ref|XP_003426293.1|PREDICTED: bleomycin hydrolase-like isoform 2 [Nasonia vitripennis]	XP_003426293	0	100	947.962	453	453
645037639	Flotillin- isoform L	424	gi|350401248|ref|XP_003486098.1|PREDICTED: flotillin-2-like [Bombus impatiens]	XP_003486098	0	97	811.601	424	413
645037648	DNA replication factor phosphatase inhibitor SET SPR-	317	gi|156551760|ref|XP_001602242.1|PREDICTED: protein SET-like [Nasonia vitripennis]	XP_001602242	0	99	616.69	320	317
645037717	PREDICTED: neurofibromin-like	2754	gi|345490029|ref|XP_001602698.2|PREDICTED: neurofibromin-like [Nasonia vitripennis]	XP_001602698	0	99	5667.81	2754	2731
645037874	HEAT repeat-containing 2-like	202	gi|345489977|ref|XP_001604074.2|PREDICTED: hypothetical protein LOC100120432 [Nasonia vitripennis]	XP_001604074	4.99398e-140	97	401.364	208	202
645038053	small glutamine-rich tetratricopeptide repeat-containing alpha-like isoform 2	297	gi|345482807|ref|XP_003424668.1|PREDICTED: small glutamine-rich tetratricopeptide repeat-containing protein alpha-like isoform 2 [Nasonia vitripennis] >gi|345482809|ref|XP_001601120.2| PREDICTED: small glutamine-rich tetratricopeptide repeat-containing protein alpha-like isoform 1 [Nasonia vitripennis]	XP_003424668	0	100	605.134	297	297
645038121	microtubule-associated RP EB family member 1-like isoform 2	284	gi|328780987|ref|XP_623370.2|PREDICTED: microtubule-associated protein RP/EB family member 1-like isoform 2 [Apis mellifera]	XP_623370	3.18843e-156	86	449.129	280	242
645038407	guanine nucleotide-binding subunit beta-like	234	gi|119888032|gb|ABM05967.1|guanine nucleotide-binding protein subunit beta-like [Microplitis mediator]	ABM05967	2.64349e-167	99	477.248	234	232
645038548	nuclear pore complex Nup107-like	743	gi|156541010|ref|XP_001602744.1|PREDICTED: nuclear pore complex protein Nup107-like [Nasonia vitripennis]	XP_001602744	0	99	1547.33	741	740
645038596	neither inactivation nor afterpotential C	1580	gi|345486208|ref|XP_001603221.2|PREDICTED: neither inactivation nor afterpotential protein C [Nasonia vitripennis]	XP_001603221	0	93	2929.04	1584	1484
645038826	WD repeat-containing 7-like	1408	gi|170033232|ref|XP_001844482.1|WD repeat protein 7 [Culex quinquefasciatus] >gi|167873889|gb|EDS37272.1| WD repeat protein 7 [Culex quinquefasciatus]	XP_001844482	0	77	1966.43	1473	1138
645039292	tudor domain-containing 1-like	1179	gi|345483028|ref|XP_001605003.2|PREDICTED: hypothetical protein LOC100121386 isoform 1 [Nasonia vitripennis]	XP_001605003	0	100	2444.46	1179	1179
645039329	dihydroorotate dehydrogenase (quinone) mitochondrial-like	399	gi|156546747|ref|XP_001605089.1|PREDICTED: dihydroorotate dehydrogenase (quinone), mitochondrial-like [Nasonia vitripennis]	XP_001605089	0	100	805.823	399	399
645039355	Ubiquitin-like modifier-activating enzyme 5	387	gi|345483071|ref|XP_001607066.2|PREDICTED: ubiquitin-like modifier-activating enzyme 5-like [Nasonia vitripennis]	XP_001607066	0	94	751.125	387	366
645039393	heterogeneous nuclear ribonucleo K-like	518	gi|383849051|ref|XP_003700160.1|PREDICTED: heterogeneous nuclear ribonucleoprotein K-like [Megachile rotundata]	XP_003700160	1.06123e-102	88	327.791	200	177
645039398	15-hydroxyprostaglandin dehydrogenase [NAD+]-like	337	gi|345483068|ref|XP_001607232.2|PREDICTED: 15-hydroxyprostaglandin dehydrogenase [NAD+]-like [Nasonia vitripennis]	XP_001607232	0	100	667.537	324	324
645039407	LSM14 A	669	gi|156546770|ref|XP_001605588.1|PREDICTED: protein LSM14 homolog B-A-like [Nasonia vitripennis]	XP_001605588	0	100	1163.67	570	570
645039412	LSM14 A	652	gi|156546770|ref|XP_001605588.1|PREDICTED: protein LSM14 homolog B-A-like [Nasonia vitripennis]	XP_001605588	0	93	1073.92	570	535
645039458	ferritin 2	221	gi|156546791|ref|XP_001607354.1|PREDICTED: ferritin heavy polypeptide-like 17 isoform 1 [Nasonia vitripennis] >gi|345483109|ref|XP_003424744.1| PREDICTED: ferritin heavy polypeptide-like 17 isoform 2 [Nasonia vitripennis]	XP_001607354	6.42575e-163	100	460.685	221	221
645039564	myosin iii	1412	gi|345483293|ref|XP_003424787.1|PREDICTED: LOW QUALITY PROTEIN: myosin-IIIa [Nasonia vitripennis]	XP_003424787	0	99	2878.58	1381	1380
645039718	transport Sec24B-like	1271	gi|156546847|ref|XP_001606431.1|PREDICTED: protein transport protein Sec24B-like [Nasonia vitripennis]	XP_001606431	0	100	2565.8	1271	1271
645039818	thioredoxin-like 2 variant 2	285	gi|156546878|ref|XP_001606689.1|PREDICTED: glutaredoxin-3-like [Nasonia vitripennis]	XP_001606689	0	100	588.186	285	285
645039868	probable 4-coumarate-- ligase 3-like	567	gi|345483267|ref|XP_001603179.2|PREDICTED: 4-coumarate--CoA ligase 2-like [Nasonia vitripennis]	XP_001603179	0	99	1146.72	567	563
645040011	N(G),N(G)-dimethylarginine dimethylaminohydrolase 1-like isoform 2	268	gi|345487133|ref|XP_001599849.2|PREDICTED: N(G),N(G)-dimethylarginine dimethylaminohydrolase 1-like [Nasonia vitripennis]	XP_001599849	0	93	529.25	287	268
645040495	epidermal growth factor receptor substrate 15-like 1-like	184	gi|340717043|ref|XP_003396999.1|PREDICTED: epidermal growth factor receptor substrate 15-like 1-like [Bombus terrestris]	XP_003396999	1.42281e-26	66	116.316	126	84
645040715	LETM1 and EF-hand domain-containing anon- mitochondrial-like	395	gi|332020085|gb|EGI60531.1|LETM1 and EF-hand domain-containing protein anon-60Da, mitochondrial [Acromyrmex echinatior]	EGI60531	8.85834e-91	98	300.827	162	159
645040965	probable peroxisomal acyl-coenzyme A oxidase 1-like	685	gi|345496989|ref|XP_001599966.2|PREDICTED: probable peroxisomal acyl-coenzyme A oxidase 1-like [Nasonia vitripennis]	XP_001599966	0	100	1390.56	664	664
645041050	moesin ezrin radixin homolog 1-like isoform 1	218	gi|383852553|ref|XP_003701791.1|PREDICTED: moesin/ezrin/radixin homolog 1-like isoform 1 [Megachile rotundata]	XP_003701791	4.78698e-125	94	377.096	192	182
645041276	troponin isoform 1-like	271	gi|307203550|gb|EFN82583.1|Troponin C, isoform 1 [Harpegnathos saltator]	EFN82583	6.84388e-51	86	174.866	106	92
645041970	Myosin-2 essential light chain	147	gi|156539442|ref|XP_001599004.1|PREDICTED: myosin-2 essential light chain isoform 1 [Nasonia vitripennis]	XP_001599004	7.86107e-103	100	302.368	147	147
645042284	Glutaryl- mitochondrial	225	gi|345494093|ref|XP_001601826.2|PREDICTED: glutaryl-CoA dehydrogenase, mitochondrial-like, partial [Nasonia vitripennis]	XP_001601826	3.95047e-162	100	459.144	223	223
645042353	dynein heavy cytoplasmic-like	563	gi|322789292|gb|EFZ14612.1|hypothetical protein SINV_10605 [Solenopsis invicta]	EFZ14612	0	94	895.575	480	452
645042386	nucleobindin-2- partial	576	gi|156538993|ref|XP_001600396.1|PREDICTED: nucleobindin-2 [Nasonia vitripennis]	XP_001600396	0	100	1152.89	576	576
645042399	tubulin beta-1 chain-like	293	gi|322788711|gb|EFZ14304.1|hypothetical protein SINV_08538 [Solenopsis invicta]	EFZ14304	0	100	620.542	293	293
156536947	ubiquitin ATG12-like	142	gi|156536947|ref|XP_001608240.1|PREDICTED: ubiquitin-like protein ATG12-like [Nasonia vitripennis]	XP_001608240	5.24436e-100	100	294.664	142	142
156536951	60S ribosomal L21	159	gi|156536951|ref|XP_001608245.1|PREDICTED: 60S ribosomal protein L21 [Nasonia vitripennis]	XP_001608245	8.31702e-111	100	323.553	159	159
156537001	V-type proton ATPase subunit e 2-like	88	gi|156537001|ref|XP_001608291.1|PREDICTED: V-type proton ATPase subunit e 2-like [Nasonia vitripennis]	XP_001608291	9.09231e-56	100	177.948	88	88
156537003	RILP homolog	396	gi|156537003|ref|XP_001608292.1|PREDICTED: RILP-like protein homolog [Nasonia vitripennis]	XP_001608292	0	100	801.201	396	396
156537009	prefoldin subunit 5-like	158	gi|156537009|ref|XP_001608297.1|PREDICTED: prefoldin subunit 5-like [Nasonia vitripennis]	XP_001608297	1.49251e-109	100	320.087	158	158
156537045	nucleolar 58-like	572	gi|156537045|ref|XP_001601436.1|PREDICTED: nucleolar protein 58-like [Nasonia vitripennis]	XP_001601436	0	100	1157.51	572	572
156537099	N-acetylgalactosaminyltransferase 7-like	583	gi|156537099|ref|XP_001602659.1|PREDICTED: N-acetylgalactosaminyltransferase 7-like [Nasonia vitripennis]	XP_001602659	0	100	1221.07	583	583
156537125	DNA polymerase V	1220	gi|156537125|ref|XP_001603225.1|PREDICTED: DNA polymerase V-like [Nasonia vitripennis]	XP_001603225	0	100	2494.15	1220	1220
156537127	CCAAT enhancer-binding zeta-like	904	gi|156537127|ref|XP_001603251.1|PREDICTED: CCAAT/enhancer-binding protein zeta-like [Nasonia vitripennis]	XP_001603251	0	100	1858.57	904	904
156537149	myotrophin-like isoform 2	121	gi|156537149|ref|XP_001603667.1|PREDICTED: myotrophin-like [Nasonia vitripennis]	XP_001603667	1.99275e-82	100	248.44	121	121
156537179	CTL 1-like	675	gi|156537179|ref|XP_001604227.1|PREDICTED: CTL-like protein 1-like [Nasonia vitripennis]	XP_001604227	0	100	1388.25	675	675
156537203	mitochondrial chaperone BCS1-like	425	gi|156537203|ref|XP_001604777.1|PREDICTED: mitochondrial chaperone BCS1-like [Nasonia vitripennis]	XP_001604777	0	100	890.182	425	425
156537217	COP9 signalosome complex subunit 3-like	441	gi|156537217|ref|XP_001605022.1|PREDICTED: COP9 signalosome complex subunit 3-like [Nasonia vitripennis]	XP_001605022	0	100	915.22	441	441
156537283	hsp70-binding 1-like	362	gi|156537283|ref|XP_001605940.1|PREDICTED: hsp70-binding protein 1-like [Nasonia vitripennis]	XP_001605940	0	100	742.651	362	362
156537349	N-acetyl-D-glucosamine kinase-like	402	gi|156537349|ref|XP_001606449.1|PREDICTED: N-acetyl-D-glucosamine kinase-like [Nasonia vitripennis]	XP_001606449	0	100	836.254	402	402
156537384	translocating chain-associated membrane 1-like 1-like	381	gi|156537384|ref|XP_001606721.1|PREDICTED: translocating chain-associated membrane protein 1-like 1-like [Nasonia vitripennis]	XP_001606721	0	100	782.711	381	381
156537411	twinfilin-like isoform 1	347	gi|156537411|ref|XP_001606836.1|PREDICTED: twinfilin-like isoform 1 [Nasonia vitripennis]	XP_001606836	0	100	716.457	347	347
156537417	odorant binding 1	138	gi|156537417|ref|XP_001606873.1|PREDICTED: hypothetical protein LOC100123257 [Nasonia vitripennis] >gi|355389875|emb|CCD17770.1| putative odorant binding protein 1 [Nasonia vitripennis]	XP_001606873	1.42493e-97	100	288.115	138	138
156537568	farnesyltransferase geranylgeranyltransferase type-1 subunit alpha-like	335	gi|156537568|ref|XP_001607662.1|PREDICTED: protein farnesyltransferase/geranylgeranyltransferase type-1 subunit alpha-like [Nasonia vitripennis]	XP_001607662	0	100	701.049	335	335
156537616	replication factor C subunit 2-like	351	gi|156537616|ref|XP_001607747.1|PREDICTED: replication factor C subunit 2-like [Nasonia vitripennis]	XP_001607747	0	100	729.554	351	351
156537727	CAAX prenyl protease 1 homolog	486	gi|156537727|ref|XP_001607962.1|PREDICTED: CAAX prenyl protease 1 homolog isoform 1 [Nasonia vitripennis]	XP_001607962	0	100	1004.2	486	486
156537767	ras-related Rac1-like	120	gi|156537767|ref|XP_001608269.1|PREDICTED: ras-related protein Rac1-like, partial [Nasonia vitripennis]	XP_001608269	1.73746e-81	100	246.128	120	120
156537787	dnaJ homolog subfamily C member 22-like	371	gi|156537787|ref|XP_001608046.1|PREDICTED: dnaJ homolog subfamily C member 22-like [Nasonia vitripennis]	XP_001608046	0	100	764.222	371	371
156537789	u2 small nuclear ribonucleo auxiliary factor 35 kDa subunit-related 1-like	721	gi|156537789|ref|XP_001608048.1|PREDICTED: U2 small nuclear ribonucleoprotein auxiliary factor 35 kDa subunit-related protein 2-like [Nasonia vitripennis]	XP_001608048	0	100	1470.68	721	721
156537805	mevalonate kinase-like	388	gi|156537805|ref|XP_001608063.1|PREDICTED: mevalonate kinase-like [Nasonia vitripennis]	XP_001608063	0	100	801.586	388	388
156537934	Iron-sulfur cluster assembly 1 mitochondrial	130	gi|156537934|ref|XP_001608294.1|PREDICTED: iron-sulfur cluster assembly 1 homolog, mitochondrial-like isoform 1 [Nasonia vitripennis]	XP_001608294	1.81278e-88	100	264.618	130	130
156537946	flavin-containing monooxygenase FMO GS-OX-like 3-like	423	gi|156537946|ref|XP_001608165.1|PREDICTED: flavin-containing monooxygenase FMO GS-OX3-like [Nasonia vitripennis]	XP_001608165	0	100	883.248	423	423
156537974	translation initiation factor eIF-2B subunit epsilon-like	688	gi|156537974|ref|XP_001608184.1|PREDICTED: translation initiation factor eIF-2B subunit epsilon-like [Nasonia vitripennis]	XP_001608184	0	100	1415.98	688	688
156538002	esterase FE4-like	542	gi|156538002|ref|XP_001608200.1|PREDICTED: esterase E4 [Nasonia vitripennis]	XP_001608200	0	100	1126.69	542	542
156538026	cytochrome c oxidase copper chaperone-like	65	gi|156538026|ref|XP_001600497.1|PREDICTED: cytochrome c oxidase copper chaperone-like [Nasonia vitripennis]	XP_001600497	1.67614e-38	100	132.494	65	65
156538062	lysozyme c-1-like	184	gi|156538062|ref|XP_001607428.1|PREDICTED: lysozyme c-1-like [Nasonia vitripennis]	XP_001607428	1.81685e-133	100	382.874	184	184
156538066	alcohol dehydrogenase [NADP+] A-like	356	gi|156538066|ref|XP_001607479.1|PREDICTED: alcohol dehydrogenase [NADP+]-like isoform 1 [Nasonia vitripennis]	XP_001607479	0	100	741.88	356	356
156538090	Ubiquitin-like domain-containing CTD phosphatase 1	333	gi|156538090|ref|XP_001608069.1|PREDICTED: ubiquitin-like domain-containing CTD phosphatase 1-like [Nasonia vitripennis]	XP_001608069	0	100	686.797	333	333
156538144	translocon-associated subunit delta-like	169	gi|156538144|ref|XP_001608266.1|PREDICTED: translocon-associated protein subunit delta-like [Nasonia vitripennis]	XP_001608266	4.98937e-117	100	340.117	169	169
156538244	programmed cell death 5-like	129	gi|156538244|ref|XP_001602438.1|PREDICTED: programmed cell death protein 5-like [Nasonia vitripennis]	XP_001602438	7.30871e-85	100	255.373	129	129
156538389	39S ribosomal mitochondrial-like	175	gi|156538389|ref|XP_001605563.1|PREDICTED: 39S ribosomal protein L41, mitochondrial-like [Nasonia vitripennis]	XP_001605563	3.76624e-122	100	353.599	175	175
156538491	venom acid phosphatase Acph-1-like	388	gi|156538491|ref|XP_001606969.1|PREDICTED: venom acid phosphatase Acph-1-like [Nasonia vitripennis]	XP_001606969	0	100	805.438	388	388
156538621	A disintegrin and metallo ase with thrombospondin motifs 18- partial	740	gi|156538621|ref|XP_001607602.1|PREDICTED: hypothetical protein LOC100123845 [Nasonia vitripennis]	XP_001607602	0	100	1548.49	740	740
156538793	proteasome assembly chaperone 2-like	252	gi|156538793|ref|XP_001607930.1|PREDICTED: proteasome assembly chaperone 2-like [Nasonia vitripennis]	XP_001607930	0	100	514.227	252	252
156540019	tRNA (cytosine(34)-C(5))-methyltransferase-like	691	gi|156540019|ref|XP_001600726.1|PREDICTED: tRNA (cytosine(34)-C(5))-methyltransferase-like [Nasonia vitripennis]	XP_001600726	0	100	1440.63	691	691
156540298	transport Sec61 subunit beta-like	95	gi|156540298|ref|XP_001599008.1|PREDICTED: protein transport protein Sec61 subunit beta-like [Nasonia vitripennis]	XP_001599008	2.92853e-60	100	189.889	95	95
156540306	DEAD-box helicase Dbp80	476	gi|156540306|ref|XP_001599143.1|PREDICTED: DEAD-box helicase Dbp80 [Nasonia vitripennis]	XP_001599143	0	100	988.408	476	476
156540491	prefoldin subunit 6-like	126	gi|156540489|ref|XP_001599529.1|PREDICTED: prefoldin subunit 6-like isoform 1 [Nasonia vitripennis] >gi|156540491|ref|XP_001599555.1| PREDICTED: prefoldin subunit 6-like isoform 2 [Nasonia vitripennis]	XP_001599529	6.22072e-82	100	247.669	126	126
156540610	mannose-P-dolichol utilization defect 1 homolog	244	gi|156540610|ref|XP_001603644.1|PREDICTED: mannose-P-dolichol utilization defect 1 protein homolog isoform 1 [Nasonia vitripennis]	XP_001603644	2.20868e-174	100	491.886	244	244
156540628	scavenger receptor class B member 1-like	541	gi|156540628|ref|XP_001599553.1|PREDICTED: scavenger receptor class B member 1-like [Nasonia vitripennis]	XP_001599553	0	100	1127.08	541	541
156540632	small nuclear ribonucleo -associated B	217	gi|156540632|ref|XP_001599264.1|PREDICTED: small nuclear ribonucleoprotein-associated protein B [Nasonia vitripennis]	XP_001599264	1.79601e-144	100	413.69	217	217
156540690	PREDICTED: prohibitin-2-like	81	gi|156540690|ref|XP_001600556.1|PREDICTED: prohibitin-2-like [Nasonia vitripennis]	XP_001600556	2.08254e-51	100	166.392	81	81
156540746	ancient ubiquitous 1-like	396	gi|156540746|ref|XP_001602032.1|PREDICTED: ancient ubiquitous protein 1-like [Nasonia vitripennis]	XP_001602032	0	100	805.053	396	396
156540800	serine protease 33 precursor	318	gi|156540800|ref|XP_001600807.1|PREDICTED: trypsin-2 [Nasonia vitripennis]	XP_001600807	0	100	657.907	318	318
156540916	lachesin-like	330	gi|156540916|ref|XP_001599740.1|PREDICTED: lachesin-like [Nasonia vitripennis]	XP_001599740	0	100	686.026	330	330
156540926	Odorant-binding 56h	126	gi|156540926|ref|XP_001603319.1|PREDICTED: hypothetical protein LOC100119573 [Nasonia vitripennis] >gi|355390121|emb|CCD17851.1| putative odorant binding protein 82 [Nasonia vitripennis]	XP_001603319	9.26438e-87	100	259.996	126	126
156541004	UDP-N-acetylhexosamine pyrophosphorylase-like	475	gi|156541004|ref|XP_001602623.1|PREDICTED: UDP-N-acetylhexosamine pyrophosphorylase-like [Nasonia vitripennis]	XP_001602623	0	100	976.082	475	475
156541018	BCCIP homolog	306	gi|156541018|ref|XP_001602925.1|PREDICTED: protein BCCIP homolog isoform 1 [Nasonia vitripennis]	XP_001602925	0	100	625.935	306	306
156541158	PREDICTED: hypothetical protein LOC100118458	210	gi|156541158|ref|XP_001602420.1|PREDICTED: hypothetical protein LOC100118458 [Nasonia vitripennis]	XP_001602420	8.85549e-152	100	431.409	210	210
156541248	Minor histocompatibility antigen H13	371	gi|156541248|ref|XP_001600867.1|PREDICTED: minor histocompatibility antigen H13-like [Nasonia vitripennis]	XP_001600867	0	100	763.837	371	371
156541274	transmembrane mitochondrial-like	175	gi|156541274|ref|XP_001602076.1|PREDICTED: transmembrane protein 11, mitochondrial-like [Nasonia vitripennis]	XP_001602076	9.41807e-125	100	360.147	175	175
156541322	guanine nucleotide-binding subunit alpha homolog	369	gi|156541322|ref|XP_001600076.1|PREDICTED: guanine nucleotide-binding protein subunit alpha homolog [Nasonia vitripennis]	XP_001600076	0	100	763.451	369	369
156541395	d-2-hydroxyglutarate mitochondrial-like	509	gi|156541395|ref|XP_001600529.1|PREDICTED: d-2-hydroxyglutarate dehydrogenase, mitochondrial-like [Nasonia vitripennis]	XP_001600529	0	100	1051.2	509	509
156541512	PREDICTED: hypothetical protein LOC100119498	217	gi|156541512|ref|XP_001599916.1|PREDICTED: hypothetical protein LOC100119498 [Nasonia vitripennis]	XP_001599916	5.46642e-161	100	455.677	217	217
156541538	isochorismatase domain-containing mitochondrial-like	192	gi|156541538|ref|XP_001600345.1|PREDICTED: isochorismatase domain-containing protein 2, mitochondrial-like [Nasonia vitripennis]	XP_001600345	1.87439e-136	100	391.349	192	192
156541626	probable small nuclear ribonucleo G-like	76	gi|156541626|ref|XP_001601035.1|PREDICTED: probable small nuclear ribonucleoprotein G-like [Nasonia vitripennis]	XP_001601035	1.23813e-46	100	154.066	76	76
156541662	sulfhydryl oxidase 1-like	630	gi|156541662|ref|XP_001602334.1|PREDICTED: sulfhydryl oxidase 1-like [Nasonia vitripennis]	XP_001602334	0	100	1310.82	630	630
156541766	signal peptidase complex subunit 1-like	95	gi|156541766|ref|XP_001599614.1|PREDICTED: signal peptidase complex subunit 1-like [Nasonia vitripennis]	XP_001599614	7.12629e-63	100	196.823	95	95
156541770	NTF2-related export -like	136	gi|156541770|ref|XP_001600987.1|PREDICTED: NTF2-related export protein-like [Nasonia vitripennis]	XP_001600987	1.63792e-96	100	285.419	136	136
156541904	NEDD8 precursor	77	gi|156541904|ref|XP_001599314.1|PREDICTED: NEDD8-like [Nasonia vitripennis] >gi|383864001|ref|XP_003707468.1| PREDICTED: NEDD8-like [Megachile rotundata]	XP_001599314	2.93359e-46	100	152.91	77	77
156541996	wos2-like isoform 1	178	gi|156541996|ref|XP_001600168.1|PREDICTED: protein wos2-like isoform 1 [Nasonia vitripennis]	XP_001600168	3.93596e-126	100	363.999	178	178
156542038	guanine nucleotide-binding G(i) subunit alpha-like	356	gi|156542038|ref|XP_001601245.1|PREDICTED: guanine nucleotide-binding protein G(i) subunit alpha-like [Nasonia vitripennis]	XP_001601245	0	100	743.036	356	356
156542104	acyl- desaturase-like	362	gi|156542104|ref|XP_001599836.1|PREDICTED: acyl-CoA desaturase-like [Nasonia vitripennis]	XP_001599836	0	100	756.903	362	362
156542185	splicing factor 45	383	gi|156542185|ref|XP_001599827.1|PREDICTED: splicing factor 45 [Nasonia vitripennis]	XP_001599827	0	100	790.801	383	383
156542247	actin-binding Rho-activating -like	170	gi|156542247|ref|XP_001601138.1|PREDICTED: actin-binding Rho-activating protein-like [Nasonia vitripennis]	XP_001601138	2.74618e-121	100	350.903	170	170
156542261	pacifastin light chain	314	gi|156542261|ref|XP_001601472.1|PREDICTED: hypothetical protein LOC100117405 [Nasonia vitripennis]	XP_001601472	0	100	645.966	314	314
156542275	Ejaculatory bulb-specific 3	128	gi|156542275|ref|XP_001601446.1|PREDICTED: hypothetical protein LOC100113624 [Nasonia vitripennis]	XP_001601446	5.97744e-90	100	268.085	128	128
156542375	DNA replication licensing factor Mcm5-like	737	gi|156542375|ref|XP_001600627.1|PREDICTED: DNA replication licensing factor Mcm5-like isoform 1 [Nasonia vitripennis]	XP_001600627	0	100	1531.92	737	737
156542694	aspartylglucosaminidase precursor	353	gi|156542694|ref|XP_001603172.1|PREDICTED: N(4)-(Beta-N-acetylglucosaminyl)-L-asparaginase-like [Nasonia vitripennis]	XP_001603172	0	100	738.028	353	353
156542785	probable Bax inhibitor 1-like	235	gi|156542785|ref|XP_001605379.1|PREDICTED: probable Bax inhibitor 1-like [Nasonia vitripennis]	XP_001605379	1.06149e-167	100	474.167	235	235
156542789	coiled-coil-helix-coiled-coil-helix domain-containing mitochondrial-like	149	gi|156542789|ref|XP_001605485.1|PREDICTED: coiled-coil-helix-coiled-coil-helix domain-containing protein 2, mitochondrial-like [Nasonia vitripennis]	XP_001605485	3.74777e-95	100	283.108	149	149
156543010	tyrosine aminotransferase-like	426	gi|156543010|ref|XP_001603572.1|PREDICTED: tyrosine aminotransferase-like [Nasonia vitripennis]	XP_001603572	0	100	883.248	426	426
156543034	eukaryotic translation initiation factor 4E-binding 1-like	117	gi|156543034|ref|XP_001604271.1|PREDICTED: eukaryotic translation initiation factor 4E-binding protein 1-like [Nasonia vitripennis]	XP_001604271	1.34202e-77	100	235.728	117	117
156543114	scavenger mRNA-decapping enzyme -like	346	gi|156543114|ref|XP_001605474.1|PREDICTED: scavenger mRNA-decapping enzyme DcpS-like [Nasonia vitripennis]	XP_001605474	0	100	719.153	346	346
156543213	PREDICTED: hypothetical protein LOC100122796	108	gi|156543213|ref|XP_001608031.1|PREDICTED: hypothetical protein LOC100122796 [Nasonia vitripennis]	XP_001608031	9.42806e-74	100	225.328	108	108
156543260	isoform A	96	gi|156543260|ref|XP_001606741.1|PREDICTED: hypothetical protein LOC100123130 [Nasonia vitripennis]	XP_001606741	7.07278e-62	100	194.126	96	96
156543292	flavin reductase-like	202	gi|156543292|ref|XP_001599389.1|PREDICTED: flavin reductase-like [Nasonia vitripennis]	XP_001599389	1.50528e-145	100	415.231	202	202
156543300	eukaryotic translation elongation factor 1 epsilon-1-like	172	gi|156543300|ref|XP_001602821.1|PREDICTED: eukaryotic translation elongation factor 1 epsilon-1-like isoform 1 [Nasonia vitripennis]	XP_001602821	8.20518e-125	100	360.147	172	172
156543332	mitochondrial ribosomal S25	169	gi|156543332|ref|XP_001607001.1|PREDICTED: probable 28S ribosomal protein S25, mitochondrial-like [Nasonia vitripennis]	XP_001607001	1.78778e-122	100	353.984	169	169
156543340	transmembrane 9 superfamily member 4-like	629	gi|156543340|ref|XP_001607598.1|PREDICTED: transmembrane 9 superfamily member 4-like [Nasonia vitripennis]	XP_001607598	0	100	1298.88	629	629
156543350	coiled-coil domain-containing 72 homolog	64	gi|156543350|ref|XP_001607817.1|PREDICTED: coiled-coil domain-containing protein 72 homolog [Nasonia vitripennis]	XP_001607817	1.42427e-32	100	117.087	64	64
156543388	transmembrane 8A-like	721	gi|156543388|ref|XP_001600009.1|PREDICTED: transmembrane protein 8A-like [Nasonia vitripennis]	XP_001600009	0	100	1492.25	721	721
156543796	protoporphyrinogen oxidase-like	474	gi|156543796|ref|XP_001606425.1|PREDICTED: protoporphyrinogen oxidase-like [Nasonia vitripennis]	XP_001606425	0	100	970.304	474	474
156543830	nudC domain-containing 1-like	554	gi|156543830|ref|XP_001606635.1|PREDICTED: nudC domain-containing protein 1-like [Nasonia vitripennis]	XP_001606635	0	100	1149.04	554	554
156543965	Transmembrane emp24 domain-containing 2	208	gi|156543965|ref|XP_001604135.1|PREDICTED: transmembrane emp24 domain-containing protein-like [Nasonia vitripennis]	XP_001604135	1.29952e-153	100	436.032	208	208
156543967	FAD-dependent oxidoreductase domain-containing 1-like	517	gi|156543967|ref|XP_001604478.1|PREDICTED: FAD-dependent oxidoreductase domain-containing protein 1-like [Nasonia vitripennis]	XP_001604478	0	100	1069.69	517	517
156543983	hydroxymethylglutaryl- mitochondrial-like	327	gi|156543983|ref|XP_001606475.1|PREDICTED: hydroxymethylglutaryl-CoA lyase, mitochondrial-like [Nasonia vitripennis]	XP_001606475	0	100	676.781	327	327
156543993	ubiquitin-conjugating enzyme E2 G1-like	168	gi|156543993|ref|XP_001607385.1|PREDICTED: ubiquitin-conjugating enzyme E2 G1-like [Nasonia vitripennis]	XP_001607385	3.95165e-121	100	350.517	168	168
156543995	LSM12 homolog	199	gi|156543995|ref|XP_001607591.1|PREDICTED: protein LSM12 homolog [Nasonia vitripennis]	XP_001607591	2.5089e-144	100	411.764	199	199
156544003	ragulator complex LAMTOR3-A-like	124	gi|156544003|ref|XP_001607805.1|PREDICTED: ragulator complex protein LAMTOR3-A-like [Nasonia vitripennis]	XP_001607805	1.04216e-85	100	256.914	124	124
156544005	U6 snRNA-associated Sm LSm3-like	103	gi|156544005|ref|XP_001607844.1|PREDICTED: U6 snRNA-associated Sm-like protein LSm3-like [Nasonia vitripennis]	XP_001607844	4.5346e-67	100	207.994	103	103
156544007	translocator -like	175	gi|156544007|ref|XP_001607853.1|PREDICTED: translocator protein-like [Nasonia vitripennis]	XP_001607853	1.64756e-121	100	352.058	175	175
156544032	hydroxyacid oxidase 1-like	366	gi|156544032|ref|XP_001604479.1|PREDICTED: hydroxyacid oxidase 1-like [Nasonia vitripennis]	XP_001604479	0	100	757.288	366	366
156544078	60S ribosomal L35-like	123	gi|156544078|ref|XP_001603001.1|PREDICTED: 60S ribosomal protein L35-like [Nasonia vitripennis]	XP_001603001	4.54204e-79	100	239.965	123	123
156544129	28S ribosomal mitochondrial-like	208	gi|156544129|ref|XP_001605882.1|PREDICTED: 28S ribosomal protein S18b, mitochondrial-like [Nasonia vitripennis]	XP_001605882	3.73355e-154	100	437.573	208	208
156544215	GPN-loop GTPase 1-like	378	gi|156544215|ref|XP_001606701.1|PREDICTED: GPN-loop GTPase 1-like [Nasonia vitripennis]	XP_001606701	0	100	785.023	378	378
156544293	tRNA-splicing ligase homolog	506	gi|156544293|ref|XP_001607419.1|PREDICTED: tRNA-splicing ligase RtcB homolog [Nasonia vitripennis]	XP_001607419	0	100	1058.13	506	506
156544367	Wiskott-Aldrich syndrome family member 3	599	gi|156544367|ref|XP_001607386.1|PREDICTED: hypothetical protein LOC100123693 [Nasonia vitripennis]	XP_001607386	0	100	1214.52	599	599
156544546	probable small nuclear ribonucleo Sm D2-like	120	gi|156544546|ref|XP_001607849.1|PREDICTED: probable small nuclear ribonucleoprotein Sm D2-like [Nasonia vitripennis]	XP_001607849	5.71104e-81	100	244.588	120	120
156544592	Plasma alpha-L-fucosidase	453	gi|156544592|ref|XP_001603580.1|PREDICTED: alpha-L-fucosidase-like [Nasonia vitripennis]	XP_001603580	0	100	945.651	453	453
156544652	85 kDa calcium-independent phospholipase A2-like	794	gi|156544652|ref|XP_001604975.1|PREDICTED: 85 kDa calcium-independent phospholipase A2-like isoform 1 [Nasonia vitripennis] >gi|345480754|ref|XP_003424209.1| PREDICTED: 85 kDa calcium-independent phospholipase A2-like isoform 2 [Nasonia vitripennis]	XP_001604975	0	100	1648.64	794	794
156544784	PREDICTED: hypothetical protein LOC100122681	118	gi|156544784|ref|XP_001607338.1|PREDICTED: hypothetical protein LOC100122681 [Nasonia vitripennis]	XP_001607338	3.13092e-77	100	234.958	118	118
156544828	tweety-like	762	gi|156544828|ref|XP_001606714.1|PREDICTED: protein tweety-like [Nasonia vitripennis]	XP_001606714	0	100	1581.62	762	762
156544903	zinc finger 512B-like isoform 1	210	gi|156544903|ref|XP_001607304.1|PREDICTED: hypothetical protein LOC100123634 [Nasonia vitripennis]	XP_001607304	1.45111e-137	100	395.586	210	210
156544940	small ubiquitin-related modifier-like	102	gi|156544940|ref|XP_001607301.1|PREDICTED: small ubiquitin-related modifier-like [Nasonia vitripennis]	XP_001607301	2.5037e-68	100	211.075	102	102
156544966	39S ribosomal mitochondrial-like	247	gi|156544966|ref|XP_001607733.1|PREDICTED: 39S ribosomal protein L16, mitochondrial-like [Nasonia vitripennis]	XP_001607733	0	100	514.998	247	247
156544968	PREDICTED: hypothetical protein LOC100114386	141	gi|156544968|ref|XP_001607781.1|PREDICTED: hypothetical protein LOC100114386 [Nasonia vitripennis]	XP_001607781	1.96157e-97	100	288.115	141	141
156544988	V-type proton ATPase 21 kDa proteolipid subunit-like	211	gi|156544988|ref|XP_001608002.1|PREDICTED: V-type proton ATPase 21 kDa proteolipid subunit-like [Nasonia vitripennis]	XP_001608002	9.11863e-144	100	411.379	211	211
156544990	U6 snRNA-associated Sm LSm7	115	gi|156544990|ref|XP_001608041.1|PREDICTED: U6 snRNA-associated Sm-like protein LSm7 [Nasonia vitripennis]	XP_001608041	8.55547e-78	100	236.113	115	115
156544998	actin-related 2-like isoform 1	394	gi|156544998|ref|XP_001608102.1|PREDICTED: actin-related protein 2-like isoform 1 [Nasonia vitripennis]	XP_001608102	0	100	816.994	394	394
156545127	FAM136A-like	142	gi|156545127|ref|XP_001602358.1|PREDICTED: protein FAM136A-like [Nasonia vitripennis]	XP_001602358	1.75854e-100	100	295.819	142	142
156545148	tetratricopeptide repeat 36 homolog	182	gi|156545148|ref|XP_001605177.1|PREDICTED: tetratricopeptide repeat protein 36 homolog [Nasonia vitripennis]	XP_001605177	3.47776e-128	100	369.392	182	182
156545293	PREDICTED: uncharacterized protein C9orf114 homolog	404	gi|156545293|ref|XP_001605386.1|PREDICTED: uncharacterized protein C9orf114 homolog [Nasonia vitripennis]	XP_001605386	0	100	828.935	404	404
156545297	39S ribosomal mitochondrial-like	189	gi|156545297|ref|XP_001605426.1|PREDICTED: 39S ribosomal protein L43, mitochondrial-like [Nasonia vitripennis]	XP_001605426	4.36801e-138	100	395.201	189	189
156545360	E3 ubiquitin- ligase KCMF1-like	545	gi|156545360|ref|XP_001606088.1|PREDICTED: E3 ubiquitin-protein ligase KCMF1-like [Nasonia vitripennis]	XP_001606088	0	100	1103.58	545	545
156545487	alpha-N-acetyl glucosaminidase	755	gi|156545487|ref|XP_001606979.1|PREDICTED: alpha-N-acetylglucosaminidase-like [Nasonia vitripennis]	XP_001606979	0	100	1580.07	755	755
156545523	bifunctional ATP-dependent dihydroxyacetone kinase FAD-AMP lyase (cyclizing)-like	576	gi|156545523|ref|XP_001607196.1|PREDICTED: bifunctional ATP-dependent dihydroxyacetone kinase/FAD-AMP lyase (cyclizing)-like [Nasonia vitripennis]	XP_001607196	0	100	1178.7	576	576
156545525	E3 UFM1- ligase 1 homolog	766	gi|156545525|ref|XP_001607207.1|PREDICTED: E3 UFM1-protein ligase 1 homolog [Nasonia vitripennis]	XP_001607207	0	100	1568.52	766	766
156545581	troponin C-like	147	gi|156545581|ref|XP_001607807.1|PREDICTED: troponin C-like [Nasonia vitripennis]	XP_001607807	4.52878e-101	100	297.745	147	147
156545661	endonuclease mitochondrial-like	333	gi|156545661|ref|XP_001604105.1|PREDICTED: endonuclease G, mitochondrial-like [Nasonia vitripennis]	XP_001604105	0	100	696.812	333	333
156545752	serine arginine-rich splicing factor 1-like	257	gi|156545752|ref|XP_001605411.1|PREDICTED: serine/arginine-rich splicing factor 1-like [Nasonia vitripennis]	XP_001605411	1.77643e-177	100	500.745	257	257
156545848	alpha-tocopherol transfer -like	302	gi|156545848|ref|XP_001606341.1|PREDICTED: alpha-tocopherol transfer protein-like [Nasonia vitripennis]	XP_001606341	0	100	626.706	302	302
156545898	transcriptional regulator for cysteine regulon	151	gi|156545898|ref|XP_001608032.1|PREDICTED: hypothetical protein LOC100123179 [Nasonia vitripennis]	XP_001608032	1.41796e-106	100	311.997	151	151
156546008	circadian clock-controlled -like	250	gi|156546008|ref|XP_001607850.1|PREDICTED: circadian clock-controlled protein-like [Nasonia vitripennis]	XP_001607850	0	100	523.857	250	250
156546054	odorant binding 7	134	gi|156546054|ref|XP_001600198.1|PREDICTED: hypothetical protein LOC100115973 [Nasonia vitripennis] >gi|355389887|emb|CCD17776.1| putative odorant binding protein 7 [Nasonia vitripennis]	XP_001600198	6.30644e-92	100	273.478	134	134
156546162	multidrug resistance-associated 4-like	1280	gi|156546162|ref|XP_001603287.1|PREDICTED: multidrug resistance-associated protein 4-like [Nasonia vitripennis]	XP_001603287	0	100	2652.86	1280	1280
156546214	odorant binding 46	264	gi|156546214|ref|XP_001604558.1|PREDICTED: hypothetical protein LOC100120966 [Nasonia vitripennis] >gi|355389965|emb|CCD17815.1| putative odorant binding protein 46 [Nasonia vitripennis]	XP_001604558	0	100	540.036	264	264
156546246	glutaredoxin-related mitochondrial-like	142	gi|156546246|ref|XP_001605234.1|PREDICTED: glutaredoxin-related protein 5, mitochondrial-like [Nasonia vitripennis]	XP_001605234	1.40206e-99	100	293.508	142	142
156546282	Diamine acetyltransferase 2	167	gi|156546282|ref|XP_001605918.1|PREDICTED: diamine acetyltransferase 2-like [Nasonia vitripennis]	XP_001605918	6.10173e-122	100	352.443	167	167
156546363	39S ribosomal mitochondrial	184	gi|156546363|ref|XP_001606754.1|PREDICTED: hypothetical protein LOC100123145 [Nasonia vitripennis]	XP_001606754	1.38433e-128	100	370.548	184	184
156546379	CG30159 CG30159-PA	234	gi|156546379|ref|XP_001606851.1|PREDICTED: uncharacterized protein C3orf33 homolog [Nasonia vitripennis]	XP_001606851	3.69224e-169	100	477.633	234	234
156546383	60S ribosomal L35a-like	144	gi|156546383|ref|XP_001606878.1|PREDICTED: 60S ribosomal protein L35a-like [Nasonia vitripennis]	XP_001606878	3.73802e-98	100	290.041	144	144
156546390	takeout-like	255	gi|156546390|ref|XP_001607003.1|PREDICTED: protein takeout-like [Nasonia vitripennis]	XP_001607003	0	100	527.324	255	255
156546398	circadian clock-controlled -like	248	gi|156546398|ref|XP_001607045.1|PREDICTED: hypothetical protein LOC100123404 [Nasonia vitripennis]	XP_001607045	1.82479e-180	100	507.294	248	248
156546432	ubiquitin carboxyl-terminal hydrolase 16-like	917	gi|156546432|ref|XP_001607172.1|PREDICTED: ubiquitin carboxyl-terminal hydrolase 16-like [Nasonia vitripennis]	XP_001607172	0	100	1898.25	917	917
156546693	39S ribosomal mitochondrial	215	gi|156546693|ref|XP_001606089.1|PREDICTED: hypothetical protein LOC100120643 [Nasonia vitripennis]	XP_001606089	9.57643e-157	100	444.506	215	215
156546819	tetratricopeptide repeat 27-like	782	gi|156546819|ref|XP_001606137.1|PREDICTED: tetratricopeptide repeat protein 27-like [Nasonia vitripennis]	XP_001606137	0	100	1607.04	782	782
156546831	pre-mRNA branch site p14 -like	125	gi|156546831|ref|XP_001606302.1|PREDICTED: pre-mRNA branch site p14-like protein-like [Nasonia vitripennis]	XP_001606302	5.05147e-86	100	257.684	125	125
156547025	acidic mammalian chitinase-like	253	gi|345483671|ref|XP_003424866.1|PREDICTED: cytochrome b reductase 1-like isoform 2 [Nasonia vitripennis]	XP_003424866	0	100	517.309	253	253
156547169	dehydrogenase reductase SDR family member 11-like	247	gi|156547169|ref|XP_001606051.1|PREDICTED: dehydrogenase/reductase SDR family member 11-like [Nasonia vitripennis]	XP_001606051	0	100	508.064	247	247
156547191	sodium potassium-transporting ATPase subunit beta-2-like	323	gi|156547191|ref|XP_001604202.1|PREDICTED: sodium/potassium-transporting ATPase subunit beta-2-like [Nasonia vitripennis]	XP_001604202	0	100	670.233	323	323
156547223	ankyrin repeat domain-containing 13B-like	583	gi|156547223|ref|XP_001604671.1|PREDICTED: ankyrin repeat domain-containing protein 13B-like [Nasonia vitripennis]	XP_001604671	0	100	1216.06	583	583
156547233	spindle assembly checkpoint component	202	gi|156547233|ref|XP_001604823.1|PREDICTED: mitotic spindle assembly checkpoint protein MAD2A-like [Nasonia vitripennis]	XP_001604823	2.96614e-147	100	419.468	202	202
156547279	endothelial differentiation-related factor 1 homolog	147	gi|156547279|ref|XP_001605527.1|PREDICTED: endothelial differentiation-related factor 1 homolog [Nasonia vitripennis]	XP_001605527	4.88873e-101	100	297.745	147	147
156547285	serine threonine- phosphatase 4 catalytic subunit-like	307	gi|156547285|ref|XP_001606225.1|PREDICTED: serine/threonine-protein phosphatase 4 catalytic subunit-like [Nasonia vitripennis]	XP_001606225	0	100	643.269	307	307
156547291	cysteinyl-tRNA cytoplasmic-like	735	gi|156547291|ref|XP_001606432.1|PREDICTED: cysteinyl-tRNA synthetase, cytoplasmic-like [Nasonia vitripennis]	XP_001606432	0	100	1535.39	735	735
156547295	vesicle transport GOT1B-like	140	gi|156547295|ref|XP_001606755.1|PREDICTED: vesicle transport protein GOT1B-like [Nasonia vitripennis]	XP_001606755	6.7006e-90	100	268.855	140	140
156547315	guanine nucleotide-binding subunit beta-2-like	346	gi|156547315|ref|XP_001601751.1|PREDICTED: guanine nucleotide-binding protein subunit beta-2-like [Nasonia vitripennis]	XP_001601751	0	100	717.613	346	346
156547353	Juvenile hormone epoxide hydrolase 1	466	gi|156547353|ref|XP_001602895.1|PREDICTED: juvenile hormone epoxide hydrolase 2-like [Nasonia vitripennis]	XP_001602895	0	100	969.918	466	466
156547363	6-phosphogluconolactonase-like	236	gi|156547363|ref|XP_001603154.1|PREDICTED: 6-phosphogluconolactonase-like [Nasonia vitripennis]	XP_001603154	2.41712e-172	100	485.723	236	236
156547387	Serine threonine- phosphatase 4 regulatory subunit 1	911	gi|156547387|ref|XP_001603911.1|PREDICTED: serine/threonine-protein phosphatase 4 regulatory subunit 1-like isoform 1 [Nasonia vitripennis]	XP_001603911	0	100	1886.31	911	911
156547395	esterase FE4-like	521	gi|156547395|ref|XP_001604042.1|PREDICTED: esterase FE4 isoform 1 [Nasonia vitripennis]	XP_001604042	0	100	1083.55	521	521
156547536	PREDICTED: hypothetical protein LOC100118130	150	gi|156547536|ref|XP_001607352.1|PREDICTED: hypothetical protein LOC100118130 [Nasonia vitripennis]	XP_001607352	8.65288e-105	100	307.375	150	150
156547595	Inosine-uridine preferring nucleoside hydrolase	326	gi|156547595|ref|XP_001603218.1|PREDICTED: probable uridine nucleosidase 1-like [Nasonia vitripennis]	XP_001603218	0	100	675.241	326	326
156547657	dehydrogenase reductase SDR family member 11-like	247	gi|156547657|ref|XP_001604918.1|PREDICTED: dehydrogenase/reductase SDR family member 11-like [Nasonia vitripennis]	XP_001604918	1.32255e-179	100	505.368	247	247
156547659	dehydrogenase reductase SDR family member 11-like	247	gi|156547659|ref|XP_001604981.1|PREDICTED: dehydrogenase/reductase SDR family member 11-like isoform 1 [Nasonia vitripennis] >gi|345484930|ref|XP_003425158.1| PREDICTED: dehydrogenase/reductase SDR family member 11-like isoform 2 [Nasonia vitripennis]	XP_001604981	4.83265e-180	100	506.138	247	247
156547820	integrin beta-PS-like	842	gi|156547820|ref|XP_001606384.1|PREDICTED: integrin beta-PS-like [Nasonia vitripennis]	XP_001606384	0	100	1754.18	842	842
156547842	60S ribosomal L26-like	148	gi|156547842|ref|XP_001603723.1|PREDICTED: 60S ribosomal protein L26-like [Nasonia vitripennis]	XP_001603723	2.98242e-101	100	298.516	148	148
156547850	60S ribosomal L23a-like	247	gi|156547850|ref|XP_001604487.1|PREDICTED: 60S ribosomal protein L23a-like [Nasonia vitripennis]	XP_001604487	1.57386e-166	100	472.241	247	247
156547980	peptidoglycan-recognition LB-like	217	gi|156547980|ref|XP_001605198.1|PREDICTED: N-acetylmuramoyl-L-alanine amidase-like [Nasonia vitripennis]	XP_001605198	5.38537e-158	100	447.973	217	217
156548066	TP53RK-binding -like	183	gi|156548066|ref|XP_001606178.1|PREDICTED: TP53RK-binding protein-like [Nasonia vitripennis]	XP_001606178	1.15321e-125	100	363.229	183	183
156548180	uridine phosphorylase 1-like	341	gi|156548180|ref|XP_001606942.1|PREDICTED: uridine phosphorylase 1-like isoform 1 [Nasonia vitripennis]	XP_001606942	0	100	709.523	341	341
156548206	sodium- and chloride-dependent GABA transporter 1-like	621	gi|156548206|ref|XP_001607062.1|PREDICTED: sodium- and chloride-dependent GABA transporter 1-like [Nasonia vitripennis]	XP_001607062	0	100	1261.51	621	621
156548264	ubiquitin-like-conjugating enzyme ATG3-like	316	gi|156548264|ref|XP_001601099.1|PREDICTED: ubiquitin-like-conjugating enzyme ATG3 [Nasonia vitripennis]	XP_001601099	0	100	660.603	316	316
156548266	GTPase mitochondrial-like	346	gi|156548266|ref|XP_001601275.1|PREDICTED: GTPase Era, mitochondrial-like [Nasonia vitripennis]	XP_001601275	0	100	709.138	346	346
156548398	DDRGK domain-containing 1-like	288	gi|156548398|ref|XP_001604676.1|PREDICTED: DDRGK domain-containing protein 1-like [Nasonia vitripennis]	XP_001604676	0	100	566.614	288	288
156548400	eukaryotic translation initiation factor 4E type 3-like	178	gi|156548400|ref|XP_001604382.1|PREDICTED: eukaryotic translation initiation factor 4E type 3-like [Nasonia vitripennis]	XP_001604382	1.67429e-131	100	377.481	178	178
156548422	UPF0364 C6orf211 homolog	456	gi|156548422|ref|XP_001604677.1|PREDICTED: UPF0364 protein C6orf211 homolog [Nasonia vitripennis]	XP_001604677	0	100	935.25	456	456
156548432	PREDICTED: hypothetical protein LOC100121231	316	gi|156548432|ref|XP_001605415.1|PREDICTED: hypothetical protein LOC100121231 [Nasonia vitripennis]	XP_001605415	0	100	652.899	316	316
156548466	odr-4 homolog	464	gi|156548466|ref|XP_001605274.1|PREDICTED: protein odr-4 homolog [Nasonia vitripennis]	XP_001605274	0	100	950.273	464	464
156548554	COP9 signalosome complex subunit 8-like	184	gi|156548554|ref|XP_001605512.1|PREDICTED: COP9 signalosome complex subunit 8-like [Nasonia vitripennis]	XP_001605512	1.80592e-132	100	380.563	184	184
156548662	membrane-associated Hem-like	1123	gi|156548662|ref|XP_001602104.1|PREDICTED: membrane-associated protein Hem-like [Nasonia vitripennis]	XP_001602104	0	100	2337.76	1123	1123
156548815	UPF0172 CG3501-like	206	gi|156548815|ref|XP_001605922.1|PREDICTED: UPF0172 protein CG3501-like [Nasonia vitripennis]	XP_001605922	1.73985e-150	100	427.943	206	206
156548825	nuclear autoantigenic sperm -like	441	gi|156548825|ref|XP_001605451.1|PREDICTED: protein HGV2-like [Nasonia vitripennis]	XP_001605451	0	100	876.7	441	441
156549103	26S proteasome non-ATPase regulatory subunit 10-like	236	gi|156549103|ref|XP_001607594.1|PREDICTED: 26S proteasome non-ATPase regulatory subunit 10-like [Nasonia vitripennis]	XP_001607594	1.79033e-171	100	483.797	236	236
156549230	WD repeat-containing 61-like	324	gi|156549230|ref|XP_001605432.1|PREDICTED: WD repeat-containing protein 61-like [Nasonia vitripennis]	XP_001605432	0	100	667.152	324	324
156549238	replication A 14 kDa subunit-like	123	gi|156549238|ref|XP_001606179.1|PREDICTED: hypothetical protein LOC100113974 [Nasonia vitripennis]	XP_001606179	1.3298e-85	100	256.529	123	123
156549240	UPF0327 C1orf151-like	94	gi|156549240|ref|XP_001606215.1|PREDICTED: UPF0327 protein C1orf151-like [Nasonia vitripennis]	XP_001606215	9.49989e-62	100	193.741	94	94
156549300	probable DNA mismatch repair Msh6	1151	gi|156549300|ref|XP_001600292.1|PREDICTED: probable DNA mismatch repair protein Msh6 [Nasonia vitripennis]	XP_001600292	0	100	2399.39	1151	1151
156549304	PREDICTED: hypothetical protein LOC100115743 isoform 1	413	gi|156549304|ref|XP_001600380.1|PREDICTED: hypothetical protein LOC100115743 isoform 1 [Nasonia vitripennis] >gi|345487510|ref|XP_003425705.1| PREDICTED: hypothetical protein LOC100115743 isoform 2 [Nasonia vitripennis]	XP_001600380	0	100	861.292	413	413
156549403	fatty acid	362	gi|156549403|ref|XP_001602540.1|PREDICTED: acyl-CoA Delta(11) desaturase-like isoform 1 [Nasonia vitripennis] >gi|345487257|ref|XP_003425659.1| PREDICTED: acyl-CoA Delta(11) desaturase-like isoform 2 [Nasonia vitripennis]	XP_001602540	0	100	754.977	362	362
156549425	isoleucine--tRNA cytoplasmic-like	1268	gi|156549425|ref|XP_001602982.1|PREDICTED: isoleucyl-tRNA synthetase, cytoplasmic-like [Nasonia vitripennis]	XP_001602982	0	100	2643.61	1268	1268
156549484	amnionless- partial	477	gi|156549484|ref|XP_001604404.1|PREDICTED: hypothetical protein LOC100120803 [Nasonia vitripennis]	XP_001604404	0	100	985.326	477	477
156549496	UPF0510 INM02-like	231	gi|156549496|ref|XP_001604605.1|PREDICTED: UPF0510 protein INM02-like [Nasonia vitripennis]	XP_001604605	1.11563e-168	100	476.093	231	231
156549524	adrenodoxin mitochondrial-like	171	gi|156549524|ref|XP_001600711.1|PREDICTED: adrenodoxin-like protein, mitochondrial-like [Nasonia vitripennis]	XP_001600711	2.02335e-123	100	356.295	171	171
156549535	developmentally-regulated GTP-binding 2-like	363	gi|156549535|ref|XP_001602657.1|PREDICTED: developmentally-regulated GTP-binding protein 2-like [Nasonia vitripennis]	XP_001602657	0	100	747.658	363	363
156549624	nuclear pore complex Nup85-like	645	gi|156549624|ref|XP_001603995.1|PREDICTED: nuclear pore complex protein Nup85-like [Nasonia vitripennis]	XP_001603995	0	100	1343.18	645	645
156549734	FAM203 family GA19338-like	387	gi|156549734|ref|XP_001605845.1|PREDICTED: FAM203 family protein GA19338-like [Nasonia vitripennis]	XP_001605845	0	100	787.334	387	387
156549788	guanine nucleotide-binding subunit beta-5-like	349	gi|156549788|ref|XP_001606387.1|PREDICTED: guanine nucleotide-binding protein subunit beta-5-like [Nasonia vitripennis]	XP_001606387	0	100	722.235	349	349
156549802	Nuclear pore glyco p62	363	gi|156549802|ref|XP_001606493.1|PREDICTED: nuclear pore glycoprotein p62-like [Nasonia vitripennis]	XP_001606493	0	100	732.635	363	363
156549887	eukaryotic translation initiation factor X-chromosomal-like	147	gi|156549887|ref|XP_001606993.1|PREDICTED: eukaryotic translation initiation factor 1A, X-chromosomal-like [Nasonia vitripennis]	XP_001606993	1.66197e-100	100	296.59	147	147
156549949	PREDICTED: hypothetical protein LOC100119198	139	gi|156549949|ref|XP_001603017.1|PREDICTED: hypothetical protein LOC100119198 [Nasonia vitripennis]	XP_001603017	3.23005e-91	100	272.322	139	139
156550023	drebrin -like	542	gi|156550023|ref|XP_001604707.1|PREDICTED: drebrin-like protein-like [Nasonia vitripennis]	XP_001604707	0	100	1106.28	542	542
156550027	mitochondrial import receptor subunit TOM70-like	575	gi|156550027|ref|XP_001604755.1|PREDICTED: mitochondrial import receptor subunit TOM70-like [Nasonia vitripennis]	XP_001604755	0	100	1190.64	575	575
156550047	lysosomal NCU-G1-A-like	402	gi|156550047|ref|XP_001605131.1|PREDICTED: lysosomal protein NCU-G1-B-like [Nasonia vitripennis]	XP_001605131	0	100	840.491	402	402
156550155	glucosamine--fructose-6-phosphate aminotransferase [isomerizing] 2	676	gi|156550155|ref|XP_001606155.1|PREDICTED: glucosamine--fructose-6-phosphate aminotransferase [isomerizing] 2 [Nasonia vitripennis]	XP_001606155	0	100	1404.04	676	676
156550243	Probable G- coupled receptor 158	819	gi|156550243|ref|XP_001602215.1|PREDICTED: hypothetical protein LOC100118177 [Nasonia vitripennis]	XP_001602215	0	100	1721.06	819	819
156550279	#NAME?	229	gi|156550279|ref|XP_001602931.1|PREDICTED: protein-L-isoaspartate(D-aspartate) O-methyltransferase-like [Nasonia vitripennis]	XP_001602931	5.72533e-169	100	476.863	229	229
156550338	death-associated 1-like	102	gi|156550338|ref|XP_001606045.1|PREDICTED: death-associated protein 1-like [Nasonia vitripennis]	XP_001606045	1.02168e-66	100	206.838	102	102
156550362	transmembrane 147-like	229	gi|156550362|ref|XP_001607497.1|PREDICTED: transmembrane protein 147-like [Nasonia vitripennis]	XP_001607497	1.29048e-162	100	460.685	229	229
156550376	conserved oligomeric Golgi complex subunit 6-like	633	gi|156550376|ref|XP_001599436.1|PREDICTED: conserved oligomeric Golgi complex subunit 6-like [Nasonia vitripennis]	XP_001599436	0	100	1305.43	633	633
156550548	alpha-tocopherol transfer -like	300	gi|156550548|ref|XP_001602805.1|PREDICTED: alpha-tocopherol transfer protein-like [Nasonia vitripennis]	XP_001602805	0	100	624.009	300	300
156550630	26S proteasome non-ATPase regulatory subunit 14-like	310	gi|156550630|ref|XP_001604607.1|PREDICTED: 26S proteasome non-ATPase regulatory subunit 14-like [Nasonia vitripennis]	XP_001604607	0	100	646.736	310	310
156550632	gamma-interferon-inducible lysosomal thiol reductase-like	220	gi|156550632|ref|XP_001606905.1|PREDICTED: gamma-interferon-inducible lysosomal thiol reductase-like [Nasonia vitripennis]	XP_001606905	6.87152e-161	100	455.677	220	220
156550741	U6 snRNA-associated Sm LSm6-like	80	gi|332023213|gb|EGI63469.1|U6 snRNA-associated Sm-like protein LSm6 [Acromyrmex echinatior]	EGI63469	7.52889e-52	100	180.644	78	78
156550753	V-type proton ATPase 16 kDa proteolipid subunit-like	162	gi|156550753|ref|XP_001600237.1|PREDICTED: V-type proton ATPase 16 kDa proteolipid subunit-like [Nasonia vitripennis]	XP_001600237	4.35381e-106	100	311.612	162	162
156550773	Small nuclear ribonucleo Sm D3	142	gi|156550773|ref|XP_001605596.1|PREDICTED: small nuclear ribonucleoprotein Sm D3-like [Nasonia vitripennis]	XP_001605596	1.37554e-98	100	291.197	142	142
156550797	DNA replication licensing factor Mcm3-like	816	gi|156550797|ref|XP_001600494.1|PREDICTED: DNA replication licensing factor Mcm3-like [Nasonia vitripennis]	XP_001600494	0	100	1691.78	816	816
156550817	2-oxo-4-hydroxy-4-carboxy-5-ureidoimidazoline decarboxylase-like	176	gi|156550817|ref|XP_001600870.1|PREDICTED: 2-oxo-4-hydroxy-4-carboxy-5-ureidoimidazoline decarboxylase-like [Nasonia vitripennis]	XP_001600870	1.88501e-125	100	362.073	176	176
156551009	tetratricopeptide repeat 15-like	513	gi|156551009|ref|XP_001604781.1|PREDICTED: tetratricopeptide repeat protein 15-like [Nasonia vitripennis]	XP_001604781	0	100	1066.99	513	513
156551027	mitochondrial NADH-ubiquinone oxidoreductase AGGG subunit	105	gi|156551027|ref|XP_001602083.1|PREDICTED: hypothetical protein LOC100117989 [Nasonia vitripennis]	XP_001602083	4.91277e-71	100	218.394	105	105
156551149	abnormal spindle-like microcephaly-associated homolog	121	gi|156551149|ref|XP_001604168.1|PREDICTED: abnormal spindle-like microcephaly-associated protein homolog [Nasonia vitripennis]	XP_001604168	1.79097e-79	100	240.736	121	121
156551249	LDLR chaperone boca-like	205	gi|156551249|ref|XP_001606770.1|PREDICTED: LDLR chaperone boca-like [Nasonia vitripennis]	XP_001606770	1.30307e-147	100	420.624	205	205
156551309	Enolase-phosphatase E1	639	gi|156551309|ref|XP_001601607.1|PREDICTED: hypothetical protein LOC100117336 [Nasonia vitripennis]	XP_001601607	0	100	1211.44	639	639
156551402	28S ribosomal mitochondrial-like	269	gi|156551402|ref|XP_001603645.1|PREDICTED: 28S ribosomal protein S15, mitochondrial-like [Nasonia vitripennis]	XP_001603645	0	100	551.977	269	269
156551419	serine threonine- kinase 3-like	521	gi|156551419|ref|XP_001604121.1|PREDICTED: serine/threonine-protein kinase hippo-like isoform 1 [Nasonia vitripennis]	XP_001604121	0	100	1085.48	521	521
156551423	PREDICTED: hypothetical protein LOC100120582	412	gi|156551423|ref|XP_001604209.1|PREDICTED: hypothetical protein LOC100120582 [Nasonia vitripennis]	XP_001604209	0	100	844.343	412	412
156551449	glutamyl-tRNA(Gln) amidotransferase subunit A homolog	523	gi|156551449|ref|XP_001604590.1|PREDICTED: glutamyl-tRNA(Gln) amidotransferase subunit A homolog [Nasonia vitripennis]	XP_001604590	0	100	1085.09	523	523
156551453	mitochondrial ribonuclease P 1 homolog	450	gi|156551453|ref|XP_001604635.1|PREDICTED: mitochondrial ribonuclease P protein 1 homolog [Nasonia vitripennis]	XP_001604635	0	100	933.71	450	450
156551469	sodium leak channel non-selective -like	1304	gi|156551469|ref|XP_001604943.1|PREDICTED: multidrug resistance-associated protein 5-like [Nasonia vitripennis]	XP_001604943	0	100	2685.6	1304	1304
156551475	b2 -like	135	gi|156551475|ref|XP_001606304.1|PREDICTED: hypothetical protein LOC100121395 isoform 1 [Nasonia vitripennis] >gi|355390011|emb|CCD17838.1| putative odorant binding protein 69 [Nasonia vitripennis]	XP_001606304	1.06397e-90	100	270.396	135	135
156551567	chromatin-remodeling complex ATPase chain Iswi	879	gi|156551567|ref|XP_001601734.1|PREDICTED: chromatin-remodeling complex ATPase chain Iswi [Nasonia vitripennis]	XP_001601734	0	100	1826.99	879	879
156551583	ubiquitin thioesterase otubain-like	264	gi|156551583|ref|XP_001602110.1|PREDICTED: ubiquitin thioesterase otubain-like [Nasonia vitripennis]	XP_001602110	0	100	548.125	264	264
156551615	ADP-ribosylation factor 2	184	gi|156551615|ref|XP_001600714.1|PREDICTED: ADP-ribosylation factor-like protein 2-like [Nasonia vitripennis]	XP_001600714	3.63057e-130	100	374.785	184	184
156551625	translation initiation factor IF- mitochondrial-like	716	gi|156551625|ref|XP_001600208.1|PREDICTED: translation initiation factor IF-2, mitochondrial-like [Nasonia vitripennis]	XP_001600208	0	100	1466.06	716	716
156551734	polymerase delta-interacting 2-like	338	gi|156551734|ref|XP_001599719.1|PREDICTED: polymerase delta-interacting protein 2-like [Nasonia vitripennis]	XP_001599719	0	100	708.753	338	338
156551822	PREDICTED: protein singed-like	517	gi|156551822|ref|XP_001604095.1|PREDICTED: protein singed-like [Nasonia vitripennis]	XP_001604095	0	100	1077.77	517	517
156551878	viral IAP-associated factor homolog	235	gi|156551878|ref|XP_001603537.1|PREDICTED: viral IAP-associated factor homolog [Nasonia vitripennis]	XP_001603537	3.68672e-171	100	482.641	235	235
156551928	single-stranded DNA-binding mitochondrial-like	141	gi|156551928|ref|XP_001607466.1|PREDICTED: single-stranded DNA-binding protein, mitochondrial-like [Nasonia vitripennis]	XP_001607466	1.41689e-100	100	296.204	141	141
156551936	trans-1,2-dihydrobenzene-1,2-diol dehydrogenase-like	333	gi|156551936|ref|XP_001607561.1|PREDICTED: trans-1,2-dihydrobenzene-1,2-diol dehydrogenase-like [Nasonia vitripennis]	XP_001607561	0	100	687.952	333	333
156551944	hydroxypyruvate isomerase	264	gi|156551944|ref|XP_001607821.1|PREDICTED: putative hydroxypyruvate isomerase-like [Nasonia vitripennis]	XP_001607821	0	100	549.666	264	264
156552010	armadillo repeat-containing 6 homolog	460	gi|156552010|ref|XP_001603399.1|PREDICTED: armadillo repeat-containing protein 6 homolog [Nasonia vitripennis]	XP_001603399	0	100	945.266	460	460
156552077	arylsulfatase b	710	gi|156552077|ref|XP_001604760.1|PREDICTED: arylsulfatase B-like [Nasonia vitripennis]	XP_001604760	0	100	1474.14	710	710
156552085	39S ribosomal mitochondrial-like	279	gi|156552085|ref|XP_001604861.1|PREDICTED: 39S ribosomal protein L28, mitochondrial-like [Nasonia vitripennis]	XP_001604861	0	100	568.926	279	279
156552157	arginine N-methyltransferase 3-like	524	gi|156552157|ref|XP_001605764.1|PREDICTED: protein arginine N-methyltransferase 3-like [Nasonia vitripennis]	XP_001605764	0	100	1090.1	524	524
156552231	bifunctional dihydrofolate reductase-thymidylate synthase-like	313	gi|156552231|ref|XP_001606421.1|PREDICTED: thymidylate synthase-like [Nasonia vitripennis]	XP_001606421	0	100	659.833	313	313
156552237	nucleoporin Nup37-like	322	gi|156552237|ref|XP_001606460.1|PREDICTED: nucleoporin Nup37-like [Nasonia vitripennis]	XP_001606460	0	100	669.078	322	322
156552274	28S ribosomal mitochondrial	158	gi|156552274|ref|XP_001600138.1|PREDICTED: 28S ribosomal protein S18a, mitochondrial-like [Nasonia vitripennis]	XP_001600138	1.51383e-114	100	332.798	158	158
156552331	glutamate-rich WD repeat-containing 1-like	463	gi|156552331|ref|XP_001601526.1|PREDICTED: glutamate-rich WD repeat-containing protein 1-like [Nasonia vitripennis]	XP_001601526	0	100	963.755	463	463
156552355	dopamine N-acetyltransferase-like	213	gi|156552355|ref|XP_001602063.1|PREDICTED: hypothetical protein LOC100117960 [Nasonia vitripennis]	XP_001602063	5.11506e-152	100	432.565	213	213
156552432	PREDICTED: hypothetical protein LOC100116105	401	gi|156552432|ref|XP_001600653.1|PREDICTED: hypothetical protein LOC100116105 [Nasonia vitripennis]	XP_001600653	0	100	823.928	401	401
156552527	pre-mRNA-processing factor 19	501	gi|156552527|ref|XP_001599397.1|PREDICTED: pre-mRNA-processing factor 19-like [Nasonia vitripennis]	XP_001599397	0	100	1040.02	501	501
156552539	glycine cleavage system H mitochondrial	170	gi|156552539|ref|XP_001599216.1|PREDICTED: glycine cleavage system H protein, mitochondrial [Nasonia vitripennis]	XP_001599216	4.60098e-123	100	355.525	170	170
156552541	15 kDa seleno -like	155	gi|156552541|ref|XP_001599355.1|PREDICTED: 15 kDa selenoprotein-like [Nasonia vitripennis]	XP_001599355	1.34644e-109	100	320.087	155	155
156552663	prefoldin subunit 4-like	137	gi|156552663|ref|XP_001599576.1|PREDICTED: prefoldin subunit 4-like [Nasonia vitripennis]	XP_001599576	4.4357e-94	100	279.256	137	137
156552740	general vesicular transport factor p115-like	832	gi|156552740|ref|XP_001599627.1|PREDICTED: general vesicular transport factor p115-like [Nasonia vitripennis]	XP_001599627	0	100	1702.18	832	832
156552848	Cystathionine beta-synthase	499	gi|345484081|ref|XP_003424942.1|PREDICTED: cystathionine beta-synthase-like isoform 2 [Nasonia vitripennis]	XP_003424942	0	100	1033.09	499	499
156552854	serine protease easter	502	gi|156552854|ref|XP_001600149.1|PREDICTED: serine protease easter [Nasonia vitripennis]	XP_001600149	0	100	1045.03	502	502
156552868	dehydrogenase reductase SDR family member 11-like	248	gi|156552868|ref|XP_001600528.1|PREDICTED: dehydrogenase/reductase SDR family member 11-like isoform 1 [Nasonia vitripennis]	XP_001600528	1.88884e-178	100	502.286	248	248
156552888	UPF0368 Cxorf26-like	169	gi|156552888|ref|XP_001600968.1|PREDICTED: UPF0368 protein Cxorf26 homolog [Nasonia vitripennis]	XP_001600968	8.48145e-121	100	349.747	169	169
156552930	PREDICTED: hypothetical protein LOC100117670	110	gi|156552930|ref|XP_001601837.1|PREDICTED: hypothetical protein LOC100117670 [Nasonia vitripennis]	XP_001601837	6.10391e-75	100	228.409	110	110
156553038	CD151 antigen isoform 1	242	gi|156553038|ref|XP_001605035.1|PREDICTED: tetraspanin-11-like [Nasonia vitripennis]	XP_001605035	4.2733e-177	100	498.434	242	242
156553141	F-box SPRY domain-containing 1-like	271	gi|156553141|ref|XP_001601618.1|PREDICTED: F-box/SPRY domain-containing protein 1-like [Nasonia vitripennis]	XP_001601618	0	100	565.459	271	271
156553262	PREDICTED: hypothetical protein LOC100114502 isoform 1	139	gi|156553262|ref|XP_001599194.1|PREDICTED: hypothetical protein LOC100114502 isoform 1 [Nasonia vitripennis]	XP_001599194	1.16568e-93	100	278.485	139	139
156553304	acetyl-coenzyme A synthetase-like	681	gi|156553304|ref|XP_001599652.1|PREDICTED: acetyl-coenzyme A synthetase-like [Nasonia vitripennis]	XP_001599652	0	100	1427.92	681	681
156553375	annulin-like isoform 1	734	gi|156553375|ref|XP_001601988.1|PREDICTED: annulin-like isoform 1 [Nasonia vitripennis]	XP_001601988	0	100	1516.52	734	734
156553454	BUD31 homolog	144	gi|156553454|ref|XP_001602173.1|PREDICTED: protein BUD31 homolog [Nasonia vitripennis]	XP_001602173	5.93147e-101	100	297.36	144	144
156553597	ADP-ribosylation factor 8B-A-like	186	gi|156553597|ref|XP_001599316.1|PREDICTED: ADP-ribosylation factor-like protein 8B-A-like [Nasonia vitripennis]	XP_001599316	1.73693e-135	100	388.267	186	186
156553729	superkiller viralicidic activity 2-like 2-like	1001	gi|156553729|ref|XP_001600961.1|PREDICTED: superkiller viralicidic activity 2-like 2-like isoform 1 [Nasonia vitripennis] >gi|345497584|ref|XP_003428027.1| PREDICTED: superkiller viralicidic activity 2-like 2-like isoform 2 [Nasonia vitripennis]	XP_001600961	0	100	2070.82	1001	1001
156553731	FAS-associated factor 1-like	670	gi|156553731|ref|XP_001600992.1|PREDICTED: FAS-associated factor 1-like [Nasonia vitripennis]	XP_001600992	0	100	1389.02	670	670
156553785	ethanolamine-phosphate cytidylyltransferase-like	364	gi|156553785|ref|XP_001602017.1|PREDICTED: ethanolamine-phosphate cytidylyltransferase-like [Nasonia vitripennis]	XP_001602017	0	100	763.837	364	364
156553815	RNA-binding 8A	165	gi|156553815|ref|XP_001604863.1|PREDICTED: RNA-binding protein 8A-like [Nasonia vitripennis]	XP_001604863	4.09874e-116	100	337.421	165	165
156553823	transmembrane 14C-like	109	gi|156553823|ref|XP_001606297.1|PREDICTED: transmembrane protein 14C-like [Nasonia vitripennis]	XP_001606297	4.91833e-69	100	213.386	109	109
156553829	coatomer subunit zeta-1-like isoform 2	178	gi|156553829|ref|XP_001599168.1|PREDICTED: coatomer subunit zeta-1-like isoform 1 [Nasonia vitripennis]	XP_001599168	7.63437e-127	100	365.925	178	178
156553893	probable phosphorylase b kinase regulatory subunit beta-like	1099	gi|156553893|ref|XP_001601216.1|PREDICTED: probable phosphorylase b kinase regulatory subunit beta-like [Nasonia vitripennis]	XP_001601216	0	100	2290	1099	1099
156553915	androgen-induced gene 1 -like	237	gi|156553915|ref|XP_001601824.1|PREDICTED: uncharacterized protein C6orf105 homolog isoform 1 [Nasonia vitripennis]	XP_001601824	2.25239e-171	100	483.411	237	237
156553984	glycerol kinase 3-like	553	gi|156553984|ref|XP_001603134.1|PREDICTED: putative glycerol kinase 3-like [Nasonia vitripennis]	XP_001603134	0	100	1150.96	553	553
156554004	PREDICTED: hypothetical protein LOC100119759	55	gi|156554004|ref|XP_001605821.1|PREDICTED: hypothetical protein LOC100119759 [Nasonia vitripennis]	XP_001605821	1.64619e-30	100	111.309	55	55
156554006	cytochrome P450 6k1	496	gi|156554006|ref|XP_001603508.1|PREDICTED: cytochrome P450 6k1 [Nasonia vitripennis]	XP_001603508	0	100	1031.55	496	496
156554040	SAP domain-containing ribonucleo -like	255	gi|156554040|ref|XP_001600780.1|PREDICTED: SAP domain-containing ribonucleoprotein-like [Nasonia vitripennis]	XP_001600780	3.88722e-176	100	496.893	255	255
156554042	delta 1-like	438	gi|156554042|ref|XP_001599076.1|PREDICTED: delta-like protein 1-like [Nasonia vitripennis]	XP_001599076	0	100	882.478	438	438
156554190	reticulon-4-interacting mitochondrial-like	393	gi|156554190|ref|XP_001600089.1|PREDICTED: reticulon-4-interacting protein 1 homolog, mitochondrial-like [Nasonia vitripennis]	XP_001600089	0	100	813.913	393	393
156554381	PREDICTED: hypothetical protein LOC100119207	152	gi|156554381|ref|XP_001600064.1|PREDICTED: hypothetical protein LOC100119207 [Nasonia vitripennis]	XP_001600064	2.08063e-105	100	309.301	152	152
156554383	kazal-type ase inhibitor	115	gi|156554383|ref|XP_001600330.1|PREDICTED: hypothetical protein LOC100119245 [Nasonia vitripennis]	XP_001600330	8.84433e-77	100	233.417	115	115
156554449	PREDICTED: hypothetical protein LOC100120458	164	gi|156554449|ref|XP_001600722.1|PREDICTED: hypothetical protein LOC100120458 [Nasonia vitripennis]	XP_001600722	2.60034e-109	100	320.087	164	164
156554516	28S ribosomal mitochondrial-like	232	gi|156554516|ref|XP_001605207.1|PREDICTED: 28S ribosomal protein S7, mitochondrial-like [Nasonia vitripennis]	XP_001605207	1.52015e-171	100	483.411	232	232
156554641	probable splicing arginine serine-rich 7-like	501	gi|156554641|ref|XP_001605226.1|PREDICTED: probable splicing factor, arginine/serine-rich 7-like [Nasonia vitripennis]	XP_001605226	0	100	999.579	501	501
156554657	HBXIP homolog	91	gi|156554657|ref|XP_001603106.1|PREDICTED: hypothetical protein LOC100121848 [Nasonia vitripennis]	XP_001603106	2.85758e-58	100	184.496	91	91
156554675	SPARC isoform 2	297	gi|156554675|ref|XP_001600190.1|PREDICTED: SPARC-like [Nasonia vitripennis]	XP_001600190	0	100	610.527	297	297
156554685	succinate dehydrogenase assembly factor mitochondrial-like	149	gi|156554685|ref|XP_001603484.1|PREDICTED: succinate dehydrogenase assembly factor 2, mitochondrial-like [Nasonia vitripennis]	XP_001603484	3.9649e-107	100	313.538	149	149
156554703	gamma-glutamyltranspeptidase 1-like	648	gi|156554703|ref|XP_001604839.1|PREDICTED: gamma-glutamyltranspeptidase 1 [Nasonia vitripennis]	XP_001604839	0	100	1338.17	648	648
156554773	proteasome inhibitor PI31 subunit-like	300	gi|156554773|ref|XP_001602913.1|PREDICTED: putative proteasome inhibitor-like [Nasonia vitripennis]	XP_001602913	0	100	605.905	300	300
156554912	Mitogen-activated -binding -interacting	126	gi|156554912|ref|XP_001605487.1|PREDICTED: ragulator complex protein LAMTOR2 homolog [Nasonia vitripennis]	XP_001605487	1.63713e-85	100	256.529	126	126
156555105	tRNA mitochondrial-like	494	gi|156555105|ref|XP_001604528.1|PREDICTED: tRNA dimethylallyltransferase, mitochondrial-like [Nasonia vitripennis]	XP_001604528	0	100	1018.84	494	494
156555145	PCI domain-containing 2-like	390	gi|156555145|ref|XP_001602732.1|PREDICTED: PCI domain-containing protein 2-like [Nasonia vitripennis]	XP_001602732	0	100	803.512	390	390
156555197	ragulator complex LAMTOR1-like	166	gi|156555197|ref|XP_001603846.1|PREDICTED: ragulator complex protein LAMTOR1-like [Nasonia vitripennis]	XP_001603846	1.31648e-118	100	343.969	166	166
156555288	Gamma-soluble NSF attachment	366	gi|156555288|ref|XP_001605734.1|PREDICTED: gamma-soluble NSF attachment protein-like [Nasonia vitripennis]	XP_001605734	0	100	750.74	366	366
156555392	GDP-mannose 4,6 dehydratase-like	356	gi|156555392|ref|XP_001605406.1|PREDICTED: GDP-mannose 4,6 dehydratase [Nasonia vitripennis]	XP_001605406	0	100	745.347	356	356
156555396	retinoid-inducible serine carboxypeptidase-like	440	gi|156555396|ref|XP_001605442.1|PREDICTED: retinoid-inducible serine carboxypeptidase-like [Nasonia vitripennis]	XP_001605442	0	100	906.36	440	440
156555428	SCO1 mitochondrial-like	274	gi|156555428|ref|XP_001605752.1|PREDICTED: protein SCO1 homolog, mitochondrial-like [Nasonia vitripennis]	XP_001605752	0	100	563.533	274	274
156555434	phosphatidylinositide phosphatase SAC1-like	583	gi|156555434|ref|XP_001605864.1|PREDICTED: phosphatidylinositide phosphatase SAC1-like [Nasonia vitripennis]	XP_001605864	0	100	1223.38	583	583
156555455	aspartyl-tRNA cytoplasmic	527	gi|156555455|ref|XP_001606085.1|PREDICTED: aspartyl-tRNA synthetase, cytoplasmic-like [Nasonia vitripennis]	XP_001606085	0	100	1091.64	527	527
156555511	lethal(3)malignant blood neoplasm 1	340	gi|156555511|ref|XP_001604475.1|PREDICTED: hypothetical protein LOC100120883 [Nasonia vitripennis]	XP_001604475	0	100	704.516	340	340
156555532	Armadillo segment polarity	811	gi|156555532|ref|XP_001603109.1|PREDICTED: armadillo segment polarity protein isoform 1 [Nasonia vitripennis]	XP_001603109	0	100	1671.75	811	811
156555612	PREDICTED: hypothetical protein LOC100119070	221	gi|156555612|ref|XP_001599696.1|PREDICTED: hypothetical protein LOC100119070 [Nasonia vitripennis]	XP_001599696	7.62427e-160	100	452.981	221	221
156555738	guanine nucleotide-binding -like 3 homolog	573	gi|156555738|ref|XP_001602042.1|PREDICTED: guanine nucleotide-binding protein-like 3 homolog [Nasonia vitripennis]	XP_001602042	0	100	1161.75	573	573
156555768	prostaglandin reductase 1-like	170	gi|156555768|ref|XP_001602824.1|PREDICTED: putative NADP-dependent oxidoreductase yfmJ-like, partial [Nasonia vitripennis]	XP_001602824	1.84026e-120	100	348.977	170	170
156555773	60S ribosomal L37-like	91	gi|156555773|ref|XP_001601062.1|PREDICTED: 60S ribosomal protein L37-like [Nasonia vitripennis]	XP_001601062	6.47166e-58	100	183.726	91	91
156555797	probable salivary secreted peptide-like	116	gi|156555797|ref|XP_001599861.1|PREDICTED: hypothetical protein LOC100117346 isoform 1 [Nasonia vitripennis] >gi|345496519|ref|XP_003427744.1| PREDICTED: hypothetical protein LOC100117346 isoform 2 [Nasonia vitripennis]	XP_001599861	5.44862e-77	100	234.187	116	116
156555897	PREDICTED: hypothetical protein LOC100118785	277	gi|156555897|ref|XP_001600367.1|PREDICTED: hypothetical protein LOC100118785 [Nasonia vitripennis]	XP_001600367	0	100	513.072	277	277
156555919	PREDICTED: hypothetical protein LOC100119710	154	gi|156555919|ref|XP_001600857.1|PREDICTED: hypothetical protein LOC100119710 [Nasonia vitripennis]	XP_001600857	8.14266e-99	100	292.738	154	154
193083227	Casein kinase I isoform epsilon	343	gi|193083227|ref|NP_001122571.1|casein kinase 1 epsilon [Nasonia vitripennis]	NP_001122571	0	100	723.005	343	343
193211419	coiled-coil and C2 domain-containing 1-like	820	gi|193211419|ref|NP_001123218.1|coiled-coil and C2 domain containing 1-like [Nasonia vitripennis]	NP_001123218	0	100	1669.06	820	820
193788555	motile sperm domain-containing 2-like	500	gi|193788555|ref|NP_001123321.1|motile sperm domain containing 2 [Nasonia vitripennis]	NP_001123321	0	100	1033.09	500	500
193788701	high-affinity choline transporter 1-like	593	gi|193788701|ref|NP_001123290.1|solute carrier family 5 (choline transporter)-like [Nasonia vitripennis]	NP_001123290	0	100	1194.49	593	593
193788707	Isoleucyl-tRNA mitochondrial	960	gi|193788707|ref|NP_001123293.1|mitochondrial isoleucine tRNA synthetase [Nasonia vitripennis]	NP_001123293	0	100	2007.65	960	960
197245400	HEAT repeat-containing C7orf27	960	gi|197245400|ref|NP_001127795.1|uncharacterized protein LOC100187594 [Nasonia vitripennis]	NP_001127795	0	100	1974.9	960	960
197245421	H ACA ribonucleo complex subunit 4-like	518	gi|197245421|ref|NP_001127802.1|Nucleolar protein at 60B homolog [Nasonia vitripennis]	NP_001127802	0	100	1067.37	518	518
197245424	peroxisomal acyl-coenzyme A oxidase 3-like	674	gi|197245424|ref|NP_001127803.1|acyl-Coenzyme A oxidase 3 [Nasonia vitripennis]	NP_001127803	0	100	1417.91	674	674
198114507	cytochrome b	379	gi|198114507|gb|ACH81741.1|cytochrome b [Nasonia vitripennis]	ACH81741	0	100	745.732	379	379
198286289	ATP synthase subunit 8	52	gi|198286289|gb|ACH85767.1|ATP synthase subunit 8 [Nasonia vitripennis]	ACH85767	1.47033e-25	100	98.5969	52	52
209969776	heat shock factor binding	84	gi|209969776|ref|NP_001129658.1|heat shock factor binding protein 1-like [Nasonia vitripennis]	NP_001129658	1.25851e-53	100	172.17	84	84
209969815	nuclear transcription factor Y subunit gamma-like	321	gi|209969815|ref|NP_001129664.1|nuclear transcription factor Y, gamma isoform 1 [Nasonia vitripennis]	NP_001129664	0	100	640.188	321	321
213972539	S-phase kinase-associated 1	163	gi|213972539|ref|NP_001135430.1|S phase kinase associated protein 1 [Nasonia vitripennis]	NP_001135430	1.46213e-112	100	328.176	163	163
215598732	FAST kinase domain-containing 5	658	gi|215598732|ref|NP_001135930.1|FAST kinase domains 5-like [Nasonia vitripennis]	NP_001135930	0	100	1351.65	658	658
215820610	RNA-binding 39-like isoform 1	516	gi|215820610|ref|NP_001135964.1|RNA binding motif protein 39 [Nasonia vitripennis]	NP_001135964	0	100	1065.45	516	516
217330625	U1 small nuclear ribonucleo C	171	gi|217330625|ref|NP_001136101.1|small nuclear ribonucleoprotein polypeptide C [Nasonia vitripennis]	NP_001136101	3.19314e-112	100	328.176	171	171
218749817	cytochrome b5-related -like	437	gi|218749817|ref|NP_001136324.1|cytochrome b5-related-like [Nasonia vitripennis]	NP_001136324	0	100	910.212	437	437
218749855	density-regulated -like	185	gi|218749855|ref|NP_001136338.1|density-regulated protein [Nasonia vitripennis]	NP_001136338	2.53891e-129	100	372.474	185	185
218751884	syntaxin 17	311	gi|218751884|ref|NP_001136347.1|syntaxin 17 [Nasonia vitripennis]	NP_001136347	0	100	642.114	311	311
219879810	DNA-directed RNA polymerase II subunit RPB7-like	173	gi|219879810|ref|NP_001137380.1|RNA polymerase II subunit 7 [Nasonia vitripennis]	NP_001137380	8.17631e-123	100	355.14	173	173
226823349	structural maintenance of chromosomes 1A	1227	gi|226823349|ref|NP_001152812.1|structural maintenance of chromosomes 1A [Nasonia vitripennis]	NP_001152812	0	100	2508.41	1227	1227
227473901	xanthine dehydrogenase	1359	gi|345495300|ref|XP_001606866.2|PREDICTED: xanthine dehydrogenase [Nasonia vitripennis]	XP_001606866	0	100	2808.48	1350	1350
229576877	Signal peptidase complex catalytic subunit SEC11C	180	gi|229576877|ref|NP_001153396.1|signal peptidase 18 kDa subunit [Nasonia vitripennis]	NP_001153396	2.47315e-129	100	372.089	180	180
229576987	eukaryotic translation initiation factor 2A-like	584	gi|229576987|ref|NP_001153415.1|eukaryotic translation initiation factor 2A [Nasonia vitripennis]	NP_001153415	0	100	1212.21	584	584
229577037	Tetratricopeptide repeat 37	1302	gi|229577037|ref|NP_001153421.1|tetratricopeptide repeat domain 37 [Nasonia vitripennis]	NP_001153421	0	100	2669.42	1302	1302
229577195	luciferin 4-monooxygenase-like	517	gi|229577195|ref|NP_001153321.1|luciferase-like [Nasonia vitripennis]	NP_001153321	0	100	1078.16	517	517
229577206	probable phenylalanyl-tRNA synthetase beta chain-like	589	gi|229577206|ref|NP_001153325.1|phenylalanyl-tRNA synthetase, beta subunit [Nasonia vitripennis]	NP_001153325	0	100	1213.36	589	589
229577228	E3 ubiquitin- ligase Nedd-4-like isoform 2	800	gi|229577228|ref|NP_001153330.1|neural precursor cell expressed, developmentally down-regulated 4 [Nasonia vitripennis]	NP_001153330	0	100	1664.43	800	800
229577290	UDP-N-acetylglucosamine--peptide N-acetylglucosaminyltransferase 110 kDa subunit-like isoform 2	1061	gi|229577290|ref|NP_001153341.1|O-glycosyltransferase [Nasonia vitripennis]	NP_001153341	0	100	2219.12	1061	1061
229577292	ubiquitin-fold modifier-conjugating enzyme 1-like	168	gi|229577292|ref|NP_001153342.1|ubiquitin-fold modifier conjugating enzyme 1 [Nasonia vitripennis]	NP_001153342	6.82641e-121	100	349.747	168	168
229577317	glucosamine (N-acetyl)-6-sulfatase precursor	501	gi|229577317|ref|NP_001153351.1|glucosamine (N-acetyl)-6-sulfatase precursor [Nasonia vitripennis]	NP_001153351	0	100	1052.35	501	501
229577386	vacuolar sorting-associated 16 homolog	835	gi|229577386|ref|NP_001153367.1|vacuolar protein sorting 16 homolog A [Nasonia vitripennis]	NP_001153367	0	100	1747.25	835	835
229577412	Transmembrane C2orf18	379	gi|229577410|ref|NP_001153370.1|transport and golgi organization 9 [Nasonia vitripennis] >gi|229577412|ref|NP_001153371.1| transport and golgi organization 9 [Nasonia vitripennis]	NP_001153370	0	100	780.785	379	379
229606071	Surfeit locus 4	269	gi|229606071|ref|NP_001153444.1|surfeit 4 [Nasonia vitripennis]	NP_001153444	0	100	544.273	269	269
229892281	uncharacterized protein LOC100301488 precursor	271	gi|229892281|ref|NP_001153496.1|uncharacterized protein LOC100301488 precursor [Nasonia vitripennis]	NP_001153496	0	100	561.992	271	271
229892286	Circadian clock-controlled	248	gi|229892286|ref|NP_001153497.1|uncharacterized protein LOC100123423 precursor [Nasonia vitripennis]	NP_001153497	1.64606e-179	100	504.982	248	248
238814349	cyclin-dependent kinase 2-like	265	gi|238814349|ref|NP_001154935.1|cyclin dependent kinase 2 isoform 2 [Nasonia vitripennis]	NP_001154935	0	100	540.421	265	265
238814355	cyclin-dependent kinase 10-like	405	gi|238814355|ref|NP_001154939.1|cyclin-dependent kinase 10 isoform 2 [Nasonia vitripennis]	NP_001154939	0	100	838.18	405	405
238859531	yellow-f precursor	400	gi|238859531|ref|NP_001154968.1|yellow-f precursor [Nasonia vitripennis]	NP_001154968	0	100	833.558	400	400
238859553	major royal jelly 1	415	gi|238859553|ref|NP_001154981.1|major royal jelly protein-like 3 precursor [Nasonia vitripennis]	NP_001154981	0	100	858.21	415	415
238859565	yellow-e precursor	416	gi|238859565|ref|NP_001154985.1|yellow-e precursor [Nasonia vitripennis]	NP_001154985	0	100	853.203	416	416
238859577	yellow-b precursor	456	gi|238859577|ref|NP_001154989.1|yellow-b precursor [Nasonia vitripennis]	NP_001154989	0	100	943.34	456	456
238859585	Kazal type serine protease inhibitor-like venom 1 precursor	65	gi|238859585|ref|NP_001154995.1|Kazal type serine protease inhibitor-like venom protein 1 precursor [Nasonia vitripennis]	NP_001154995	6.78084e-40	100	135.961	65	65
238859591	cysteine-rich KU venom precursor	778	gi|238859591|ref|NP_001154998.1|cysteine-rich/KU venom protein precursor [Nasonia vitripennis]	NP_001154998	0	100	1616.28	778	778
238859623	serine protease homolog 29 precursor	270	gi|238859623|ref|NP_001155016.1|serine protease homolog 29 precursor [Nasonia vitripennis]	NP_001155016	0	100	556.214	270	270
238859677	DNA mismatch repair Msh2-like	919	gi|238859677|ref|NP_001154964.1|mutS homolog 2 [Nasonia vitripennis]	NP_001154964	0	100	1902.87	919	919
239048216	Serine protease easter	380	gi|239048216|ref|NP_001155043.1|serine protease 22 precursor [Nasonia vitripennis]	NP_001155043	0	100	790.03	380	380
239049950	Translation initiation factor eIF-2B subunit gamma	457	gi|239049875|ref|NP_001155064.1|eukaryotic translation initiation factor 2B, subunit 3 gamma [Nasonia vitripennis] >gi|239049950|ref|NP_001155065.1| eukaryotic translation initiation factor 2B, subunit 3 gamma [Nasonia vitripennis]	NP_001155064	0	100	944.11	457	457
239050434	small serine ase inhibitor-like venom precursor	80	gi|239050434|ref|NP_001155083.1|small serine proteinase inhibitor-like venom protein precursor [Nasonia vitripennis]	NP_001155083	7.45308e-52	100	167.548	80	80
239735532	gamma-glutamyl cyclotransferase-like venom isoform 1 precursor	174	gi|239735530|ref|NP_001155144.1|gamma-glutamyl cyclotransferase-like venom protein isoform 1 precursor [Nasonia vitripennis]	NP_001155144	4.11011e-126	100	364.77	174	174
239735550	venom carboxylesterase-6	585	gi|239735550|ref|NP_001155148.1|carboxylesterase clade B, member 2 precursor [Nasonia vitripennis]	NP_001155148	0	100	1212.59	585	585
239735554	beta-1,3-glucan-binding 1-like isoform 1	473	gi|239735554|ref|NP_001155149.1|gram-negative bacteria binding protein 1-2 precursor [Nasonia vitripennis]	NP_001155149	0	100	979.934	473	473
239735565	C1q-like venom precursor	160	gi|239735565|ref|NP_001155152.1|C1q-like venom protein precursor [Nasonia vitripennis] >gi|219944364|gb|ACL54975.1| C1q-like venom protein [Nasonia vitripennis]	NP_001155152	2.33606e-111	100	325.094	160	160
239787112	laccase-like precursor	616	gi|239787112|ref|NP_001155159.1|laccase-like precursor [Nasonia vitripennis]	NP_001155159	0	100	1291.17	616	616
239787122	probable salivary secreted peptide-like	136	gi|239787122|ref|NP_001155164.1|venom protein R precursor [Nasonia vitripennis]	NP_001155164	4.41012e-93	100	276.559	136	136
239787138	venom D precursor	394	gi|239787138|ref|NP_001155171.1|venom protein D precursor [Nasonia vitripennis]	NP_001155171	0	100	806.594	394	394
239787140	inosine-uridine preferring nucleoside hydrolase-like precursor	344	gi|239787140|ref|NP_001155172.1|inosine-uridine preferring nucleoside hydrolase-like precursor [Nasonia vitripennis]	NP_001155172	0	100	701.819	344	344
239787860	multiple inositol polyphosphate phosphatase 1-like	443	gi|239787860|ref|NP_001155183.1|multiple inositol polyphosphate phosphatase-like venom protein precursor [Nasonia vitripennis]	NP_001155183	0	100	929.087	443	443
240849643	mitochondrial import receptor subunit TOM7 homolog	54	gi|240849643|ref|NP_001155867.1|translocase of outer mitochondrial membrane 7 homolog [Nasonia vitripennis]	NP_001155867	2.26313e-31	100	113.235	54	54
242117898	growth arrest and DNA-damage- gamma interacting 1	284	gi|242117898|ref|NP_001155981.1|growth arrest and DNA-damage-inducible, gamma interacting protein 1 [Nasonia vitripennis]	NP_001155981	0	100	567.77	284	284
254540039	cytochrome c oxidase subunit mitochondrial-like	72	gi|254540039|ref|NP_001156932.1|cytochrome c oxidase subunit 7C, mitochondrial [Nasonia vitripennis]	NP_001156932	1.84266e-45	100	150.599	72	72
262050592	CREB isoform 1	241	gi|262050592|ref|NP_001159939.1|cyclic-AMP response element binding protein isoform 1 [Nasonia vitripennis] >gi|260908191|gb|ACX54099.1| CREB isoform 1 [Nasonia vitripennis] >gi|260908196|gb|ACX54103.1| CREB isoform 1 [Nasonia vitripennis]	NP_001159939	3.41778e-176	100	496.123	241	241
262050600	defensin precursor	101	gi|262050600|ref|NP_001159943.1|antimicrobial peptide defensin 1-2 precursor [Nasonia vitripennis] >gi|261260463|gb|ACX54960.1| antimicrobial peptide Def1-2 [Nasonia vitripennis]	NP_001159943	1.47195e-66	100	206.453	101	101
268370142	uncharacterized protein LOC100313522	152	gi|268370142|ref|NP_001161252.1|uncharacterized protein LOC100313522 [Nasonia vitripennis]	NP_001161252	1.97867e-107	100	314.309	152	152
268370189	ATP synthase lipid-binding mitochondrial	137	gi|268370179|ref|NP_001161269.1|ATP synthase lipid-binding protein, mitochondrial [Nasonia vitripennis] >gi|268370183|ref|NP_001161270.1| ATP synthase lipid-binding protein, mitochondrial [Nasonia vitripennis] >gi|268370187|ref|NP_001161272.1| ATP synthase lipid-binding protein, mitochondrial [Nasonia vitripennis] >gi|268370189|ref|NP_001161273.1| ATP synthase lipid-binding protein, mitochondrial…	NP_001161269	4.6681e-90	100	269.24	137	137
268370199	probable actin-related 2 3 complex subunit 2-like	308	gi|268370199|ref|NP_001161279.1|actin related protein 2/3 complex, subunit 2, 34kDa [Nasonia vitripennis]	NP_001161279	0	100	637.106	308	308
268607724	Larval cuticle A1A	265	gi|268607724|ref|NP_001161319.1|cuticular protein RR-2 family member 9 precursor [Nasonia vitripennis]	NP_001161319	1.2275e-180	100	509.22	265	265
268607740	Histone deacetylase Rpd3	492	gi|268607740|ref|NP_001161325.1|Rpd3 histone deacetylase [Nasonia vitripennis]	NP_001161325	0	100	1028.08	492	492
269784699	isoform A	174	gi|269784699|ref|NP_001161450.1|NADH dehydrogenase [ubiquinone] 1 beta subcomplex subunit 8, mitochondrial [Nasonia vitripennis]	NP_001161450	4.6126e-126	100	363.614	174	174
273033244	cuticular protein	45	gi|273033244|gb|ACZ97536.1|cuticular protein [Nasonia vitripennis]	ACZ97536	1.15228e-20	100	85.5001	45	45
283046811	Kazal type serine protease inhibitor-like venom 2 precursor	87	gi|283046811|ref|NP_001164350.1|Kazal type serine protease inhibitor-like venom protein 2 precursor [Nasonia vitripennis]	NP_001164350	2.17774e-57	100	182.185	87	87
283135220	arp2 3 complex 20 kd subunit	168	gi|283135220|ref|NP_001164365.1|actin related protein 2/3 complex, subunit 4, 20kDa [Nasonia vitripennis]	NP_001164365	2.44658e-118	100	343.199	168	168
283135230	replication A middle subunit	253	gi|283135230|ref|NP_001164370.1|replication protein A2 [Nasonia vitripennis]	NP_001164370	0	100	526.939	253	253
283135232	ENSANGP00000017418	175	gi|283135232|ref|NP_001164371.1|succinate dehydrogenase cytochrome b560 subunit, mitochondrial [Nasonia vitripennis]	NP_001164371	3.08067e-123	100	356.295	175	175
283135234	NADH dehydrogenase [ubiquinone] 1 alpha subcomplex subunit 6	123	gi|283135234|ref|NP_001164372.1|NADH dehydrogenase [ubiquinone] 1 alpha subcomplex subunit 6 [Nasonia vitripennis]	NP_001164372	4.18563e-85	100	255.373	123	123
283135236	mitochondrial-processing peptidase subunit alpha-like	542	gi|283135236|ref|NP_001164373.1|mitochondrial-processing peptidase subunit alpha [Nasonia vitripennis]	NP_001164373	0	100	1126.69	542	542
288856267	NADH dehydrogenase [ubiquinone] 1 beta subcomplex subunit 3	109	gi|288856267|ref|NP_001165789.1|NADH dehydrogenase [ubiquinone] 1 beta subcomplex subunit 3 [Nasonia vitripennis]	NP_001165789	8.50789e-73	100	223.016	109	109
288856277	NADH dehydrogenase [ubiquinone] 1 alpha subcomplex subunit 2	92	gi|288856277|ref|NP_001165793.1|NADH dehydrogenase [ubiquinone] 1 alpha subcomplex subunit 2 [Nasonia vitripennis]	NP_001165793	2.47698e-60	100	189.889	92	92
288856285	NADH-ubiquinone oxidoreductase sgdh subunit	183	gi|288856285|ref|NP_001165796.1|NADH dehydrogenase [ubiquinone] 1 beta subcomplex subunit 5, mitochondrial [Nasonia vitripennis]	NP_001165796	2.02906e-133	100	382.874	183	183
288856287	NADH dehydrogenase [ubiquinone] 1 subunit C2-like	120	gi|288856287|ref|NP_001165797.1|NADH dehydrogenase [ubiquinone] 1 subunit C2 [Nasonia vitripennis]	NP_001165797	3.29605e-84	100	252.677	120	120
288856289	NADH dehydrogenase [ubiquinone] 1 alpha subcomplex subunit 7-like	102	gi|288856289|ref|NP_001165798.1|NADH dehydrogenase [ubiquinone] 1 alpha subcomplex subunit 7 [Nasonia vitripennis]	NP_001165798	3.1115e-67	100	208.379	102	102
288856339	H+ transporting ATP synthase subunit e	83	gi|288856339|ref|NP_001165820.1|ATP synthase subunit e, mitochondrial [Nasonia vitripennis]	NP_001165820	1.46601e-49	100	161.77	83	83
288869487	probable chitinase 3-like	239	gi|288869487|ref|NP_001165851.1|cuticular protein analogous to peritrophins 3-A2 precursor [Nasonia vitripennis]	NP_001165851	7.39974e-175	100	492.656	239	239
288869496	cuticular analogous to peritrophins 3-A1 precursor	234	gi|288869496|ref|NP_001165855.1|cuticular protein analogous to peritrophins 3-A1 precursor [Nasonia vitripennis]	NP_001165855	5.81064e-170	100	479.559	234	234
289177018	Glutathione S-transferase theta-1	221	gi|289177018|ref|NP_001165927.1|glutathione S-transferase T3 [Nasonia vitripennis]	NP_001165927	8.64316e-161	100	455.292	221	221
289177039	cytochrome P450 4C1	513	gi|289177039|ref|NP_001165934.1|cytochrome P450 4AB8 [Nasonia vitripennis]	NP_001165934	0	100	1064.29	513	513
289177053	cytochrome P450 6k1	505	gi|289177053|ref|NP_001165940.1|cytochrome P450 6BD2 [Nasonia vitripennis]	NP_001165940	0	100	1044.65	505	505
289177063	cytochrome P450 9e2	502	gi|289177063|ref|NP_001165942.1|cytochrome P450 9AH2 [Nasonia vitripennis]	NP_001165942	0	100	1043.11	502	502
289177071	carboxylesterase clade member 4	537	gi|289177071|ref|NP_001165947.1|carboxylesterase clade A, member 4 [Nasonia vitripennis]	NP_001165947	0	100	1117.45	537	537
289177078	carboxylesterase clade member 8	537	gi|289177078|ref|NP_001165950.1|carboxylesterase clade A, member 8 [Nasonia vitripennis]	NP_001165950	0	100	1109.75	537	537
289177090	carboxylesterase clade member 3	531	gi|289177090|ref|NP_001165958.1|carboxylesterase clade A, member 3 [Nasonia vitripennis]	NP_001165958	0	100	1097.8	531	531
289177094	carboxylesterase clade member 5	536	gi|289177094|ref|NP_001165960.1|carboxylesterase clade A, member 5 [Nasonia vitripennis]	NP_001165960	0	100	1116.68	536	536
289177118	probable cytochrome P450 6a14	522	gi|289177118|ref|NP_001165974.1|cytochrome P450 6CK7 [Nasonia vitripennis]	NP_001165974	0	100	1083.55	522	522
289177125	cytochrome P450 4C1	507	gi|289177125|ref|NP_001165978.1|cytochrome P450 4AB12 precursor [Nasonia vitripennis]	NP_001165978	0	100	1049.27	507	507
289177129	cytochrome P450 4C1	509	gi|289177129|ref|NP_001165981.1|cytochrome P450 4AB14 precursor [Nasonia vitripennis]	NP_001165981	0	100	1061.6	509	509
289177132	cytochrome P450 4C1	508	gi|289177132|ref|NP_001165982.1|cytochrome P450 4AB15 [Nasonia vitripennis]	NP_001165982	0	100	1053.51	508	508
289177158	cytochrome P450 6a2	502	gi|289177158|ref|NP_001165994.1|cytochrome P450 336B1 [Nasonia vitripennis]	NP_001165994	0	100	1039.64	502	502
289177164	cytochrome P450 6k1-like	512	gi|289177164|ref|NP_001165997.1|cytochrome P450 6AQ8 [Nasonia vitripennis]	NP_001165997	0	100	1046.96	512	512
289177166	cytochrome P450 6k1-like	512	gi|289177166|ref|NP_001165998.1|cytochrome P450 6AQ9 [Nasonia vitripennis]	NP_001165998	0	100	1061.6	512	512
289177169	probable cytochrome P450 6a14	500	gi|289177169|ref|NP_001165999.1|cytochrome P450 6AS30 [Nasonia vitripennis]	NP_001165999	0	100	1038.87	500	500
289177173	cytochrome P450 6a2-like	501	gi|289177173|ref|NP_001166001.1|cytochrome P450 6AS31 [Nasonia vitripennis]	NP_001166001	0	100	1036.56	501	501
289177207	cytochrome P450 9e2-like	507	gi|289177207|ref|NP_001166016.1|cytochrome P450 9P4 [Nasonia vitripennis]	NP_001166016	0	100	1052.74	507	507
289191335	tripartite motif-containing 2-like	255	gi|289191335|ref|NP_001166054.1|serine protease 120 precursor [Nasonia vitripennis]	NP_001166054	0	100	533.102	255	255
289191478	serine protease snake-like	416	gi|289191478|ref|NP_001166061.1|serine protease 142 precursor [Nasonia vitripennis]	NP_001166061	0	100	851.277	416	416
289329506	serine protease 47 precursor	286	gi|289329506|ref|NP_001166080.1|serine protease 47 precursor [Nasonia vitripennis]	NP_001166080	0	100	590.497	286	286
289329912	serine protease 48 precursor	285	gi|289329912|ref|NP_001166083.1|serine protease 48 precursor [Nasonia vitripennis]	NP_001166083	0	100	582.793	285	285
289330083	Proclotting enzyme	409	gi|289330083|ref|NP_001166085.1|serine protease 67 precursor [Nasonia vitripennis]	NP_001166085	0	100	850.892	409	409
289684215	serine protease homolog 103 precursor	282	gi|289684215|ref|NP_001166256.1|serine protease homolog 103 precursor [Nasonia vitripennis]	NP_001166256	0	100	571.622	282	282
289684229	endocuticle structural glyco bd-1-like	161	gi|289684229|ref|NP_001166263.1|cuticular protein RR-1 family member 18 precursor [Nasonia vitripennis]	NP_001166263	6.30356e-114	100	331.643	161	161
289684237	Flexible cuticle 12	105	gi|289684237|ref|NP_001166267.1|cuticular protein RR-1 family member 34 precursor [Nasonia vitripennis]	NP_001166267	5.13194e-71	100	218.009	105	105
289684249	cuticular RR-2 family member 1 precursor	229	gi|289684249|ref|NP_001166273.1|cuticular protein RR-2 family member 1 precursor [Nasonia vitripennis]	NP_001166273	5.59552e-143	100	410.994	229	229
289684259	cuticular RR family member 35 precursor	203	gi|289684259|ref|NP_001166278.1|cuticular protein RR family member 35 precursor [Nasonia vitripennis]	NP_001166278	1.0775e-148	100	423.32	203	203
290565746	cuticular LCP family member 2 precursor	370	gi|290565746|ref|NP_001166860.1|cuticular protein LCP family member 2 precursor [Nasonia vitripennis]	NP_001166860	0	100	656.751	370	370
291220447	nasonin-3 precursor	41	gi|295293235|ref|NP_001171236.1|nasonin-3 precursor [Nasonia vitripennis]	NP_001171236	2.67746e-22	100	89.7373	41	41
295421677	diphthine synthase	283	gi|156551147|ref|XP_001604120.1|PREDICTED: diphthine synthase [Nasonia vitripennis]	XP_001604120	0	100	578.17	283	283
299764400	actin-related 10-like	376	gi|299764400|ref|NP_001177675.1|actin related protein 11 [Nasonia vitripennis]	NP_001177675	0	100	774.622	376	376
299782479	dynactin subunit 3	190	gi|299782479|ref|NP_001177690.1|dynactin subunit 3 [Nasonia vitripennis]	NP_001177690	4.38473e-130	100	374.785	190	190
299782481	dynein light chain roadblock-type 2-like	97	gi|299782481|ref|NP_001177691.1|roadblock [Nasonia vitripennis]	NP_001177691	2.94514e-63	100	197.978	97	97
300116734	cytochrome c oxidase assembly COX15 homolog	418	gi|300116734|ref|NP_001177860.1|cytochrome c oxidase assembly protein COX15 homolog [Nasonia vitripennis]	NP_001177860	0	100	863.988	418	418
300117076	ubiquitin carboxyl-terminal hydrolase 7	1109	gi|300117076|ref|NP_001177866.1|ubiquitin carboxyl-terminal hydrolase 7 [Nasonia vitripennis]	NP_001177866	0	100	2306.18	1109	1109
300192927	CDKAL1 -like	541	gi|300192927|ref|NP_001177888.1|CDKAL1-like protein [Nasonia vitripennis]	NP_001177888	0	100	1119.38	541	541
300360563	mitochondrial ribosomal isoform A	179	gi|300360563|ref|NP_001177940.1|39S ribosomal protein L17, mitochondrial [Nasonia vitripennis]	NP_001177940	1.75336e-128	100	370.163	179	179
300794756	uncharacterized protein LOC100499164	168	gi|300794756|ref|NP_001177967.1|uncharacterized protein LOC100499164 [Nasonia vitripennis]	NP_001177967	1.87435e-119	100	346.28	168	168
300795315	26S proteasome complex subunit DSS1-like	78	gi|300795315|ref|NP_001180193.1|probable 26S proteasome complex subunit sem1 [Nasonia vitripennis]	NP_001180193	6.97901e-45	100	149.443	78	78
300795397	Eukaryotic translation initiation factor 4 gamma 3	658	gi|300795397|ref|NP_001177975.1|uncharacterized protein LOC100499172 [Nasonia vitripennis]	NP_001177975	0	100	1338.94	658	658
300795415	mitochondrial ribosomal L53	136	gi|300795415|ref|NP_001177976.1|39S ribosomal protein L53, mitochondrial [Nasonia vitripennis]	NP_001177976	3.14982e-92	100	274.633	136	136
300863118	tubulin-specific chaperone A	115	gi|300863118|ref|NP_001180239.1|tubulin-specific chaperone A [Nasonia vitripennis]	NP_001180239	1.81698e-73	100	225.328	115	115
315189842	navisecapin-1	160	gi|315189842|gb|ADT89765.1|navisecapin-1 [Nasonia vitripennis]	ADT89765	2.10966e-112	100	327.791	160	160
334852207	lipoyltransferase mitochondrial	250	gi|334852207|ref|NP_001229368.1|putative lipoyltransferase 2, mitochondrial [Nasonia vitripennis]	NP_001229368	0	100	520.776	250	250
336391152	heme oxygenase 1-like	250	gi|336391152|ref|NP_001135857.1|heme oxygenase [Nasonia vitripennis]	NP_001135857	0	100	513.457	250	250
345478749	cytochrome P450 9e2	498	gi|345478749|ref|XP_003423798.1|PREDICTED: cytochrome P450 9e2-like [Nasonia vitripennis]	XP_003423798	0	100	1031.17	498	498
345478768	probable salivary secreted peptide-like	119	gi|345478768|ref|XP_003423804.1|PREDICTED: hypothetical protein LOC100678417 isoform 1 [Nasonia vitripennis] >gi|345478770|ref|XP_003423805.1| PREDICTED: hypothetical protein LOC100678417 isoform 2 [Nasonia vitripennis]	XP_003423804	7.9661e-79	100	239.195	119	119
345478987	PREDICTED: hypothetical protein LOC100678503	938	gi|345478987|ref|XP_003423855.1|PREDICTED: hypothetical protein LOC100678503 [Nasonia vitripennis]	XP_003423855	0	100	1841.63	938	938
345479059	ubiquitin-like modifier-activating enzyme ATG7-like	679	gi|345479059|ref|XP_001607690.2|PREDICTED: ubiquitin-like modifier-activating enzyme ATG7-like [Nasonia vitripennis]	XP_001607690	0	100	1418.29	679	679
345479125	ATP-binding cassette sub-family G member 4-like	666	gi|345479125|ref|XP_001602429.2|PREDICTED: ATP-binding cassette sub-family G member 4-like [Nasonia vitripennis]	XP_001602429	0	100	1390.94	666	666
345479165	importin-13-like isoform 1	944	gi|345479165|ref|XP_001603191.2|PREDICTED: importin-13-like isoform 1 [Nasonia vitripennis]	XP_001603191	0	100	1946.4	944	944
345479174	sepiapterin reductase-like	262	gi|345479174|ref|XP_003423894.1|PREDICTED: sepiapterin reductase-like [Nasonia vitripennis]	XP_003423894	0	100	539.65	262	262
345479178	sorting and assembly machinery component 50 homolog	469	gi|345479180|ref|XP_003423895.1|PREDICTED: sorting and assembly machinery component 50 homolog isoform 2 [Nasonia vitripennis]	XP_003423895	0	100	974.926	469	469
345479184	Seryl-tRNA mitochondrial	477	gi|345479184|ref|XP_003423897.1|PREDICTED: seryl-tRNA synthetase, mitochondrial-like [Nasonia vitripennis]	XP_003423897	0	100	989.949	477	477
345479191	vanin 2-like	542	gi|345479195|ref|XP_003423899.1|PREDICTED: vanin-like protein 1-like isoform 3 [Nasonia vitripennis]	XP_003423899	0	100	1127.08	542	542
345479249	SUMO-activating enzyme subunit 2	675	gi|345479249|ref|XP_001604879.2|PREDICTED: SUMO-activating enzyme subunit 2-like [Nasonia vitripennis]	XP_001604879	0	100	1395.56	675	675
345479270	PREDICTED: hypothetical protein LOC100121611	551	gi|345479270|ref|XP_001605221.2|PREDICTED: hypothetical protein LOC100121611 [Nasonia vitripennis]	XP_001605221	0	100	1103.2	551	551
345479335	RAC serine threonine- kinase-like	540	gi|156537289|ref|XP_001605990.1|PREDICTED: RAC serine/threonine-protein kinase-like isoform 1 [Nasonia vitripennis] >gi|345479333|ref|XP_003423929.1| PREDICTED: RAC serine/threonine-protein kinase-like isoform 2 [Nasonia vitripennis] >gi|345479335|ref|XP_003423930.1| PREDICTED: RAC serine/threonine-protein kinase-like isoform 3 [Nasonia vitripennis]	XP_001605990	0	100	1125.15	540	540
345479338	iron zinc purple acid phosphatase -like	450	gi|345479338|ref|XP_001606004.2|PREDICTED: iron/zinc purple acid phosphatase-like protein-like [Nasonia vitripennis]	XP_001606004	0	100	947.962	450	450
345479343	eukaryotic translation initiation factor 3 subunit G-like	285	gi|156536887|ref|XP_001606872.1|PREDICTED: eukaryotic translation initiation factor 3 subunit G-like isoform 1 [Nasonia vitripennis] >gi|345479341|ref|XP_003423931.1| PREDICTED: eukaryotic translation initiation factor 3 subunit G-like isoform 2 [Nasonia vitripennis] >gi|345479343|ref|XP_003423932.1| PREDICTED: eukaryotic translation initiation factor 3 subunit G-like isoform 3 [Nasonia vitripenn…	XP_001606872	0	100	592.423	285	285
345479668	cleavage and polyadenylation specificity factor subunit 5-like	225	gi|345479668|ref|XP_003424005.1|PREDICTED: cleavage and polyadenylation specificity factor subunit 5-like isoform 2 [Nasonia vitripennis]	XP_003424005	3.73203e-164	100	464.151	225	225
345479785	vacuolar sorting-associated 29-like	182	gi|345479785|ref|XP_001604061.2|PREDICTED: vacuolar protein sorting-associated protein 29-like [Nasonia vitripennis]	XP_001604061	2.7261e-131	100	377.481	182	182
345479804	histone H1-like	163	gi|345479804|ref|XP_003424032.1|PREDICTED: histone H1-like [Nasonia vitripennis]	XP_003424032	3.8542e-100	100	296.59	163	163
345479850	Methyltransferase 11A	235	gi|345479850|ref|XP_001605214.2|PREDICTED: alpha N-terminal protein methyltransferase 1-like [Nasonia vitripennis]	XP_001605214	1.46808e-173	100	488.804	235	235
345479950	Probable ubiquitin carboxyl-terminal hydrolase FAF-X	2568	gi|345479950|ref|XP_003424062.1|PREDICTED: probable ubiquitin carboxyl-terminal hydrolase FAF-X-like isoform 2 [Nasonia vitripennis] >gi|345479952|ref|XP_003424063.1| PREDICTED: probable ubiquitin carboxyl-terminal hydrolase FAF-X-like isoform 3 [Nasonia vitripennis]	XP_003424062	0	100	5360.42	2568	2568
345480061	rab3 GTPase-activating catalytic subunit	919	gi|345480061|ref|XP_003424078.1|PREDICTED: rab3 GTPase-activating protein catalytic subunit [Nasonia vitripennis]	XP_003424078	0	100	1912.5	919	919
345480136	15-hydroxyprostaglandin dehydrogenase [NAD+]-like	264	gi|345480136|ref|XP_001607018.2|PREDICTED: 15-hydroxyprostaglandin dehydrogenase [NAD+]-like [Nasonia vitripennis]	XP_001607018	0	100	535.413	264	264
345480227	cell division control 45 homolog	562	gi|345480227|ref|XP_003424109.1|PREDICTED: LOW QUALITY PROTEIN: cell division control protein 45 homolog [Nasonia vitripennis]	XP_003424109	0	100	1169.07	562	562
345480293	beta-glucuronidase-like	666	gi|345480293|ref|XP_001607655.2|PREDICTED: beta-glucuronidase-like [Nasonia vitripennis]	XP_001607655	0	100	1380.54	666	666
345480424	fatty acyl- reductase CG5065-like	521	gi|345480424|ref|XP_001601521.2|PREDICTED: fatty acyl-CoA reductase 1-like [Nasonia vitripennis]	XP_001601521	0	100	1080.86	521	521
345480432	DNA-directed RNA polymerase I subunit RPA49-like	469	gi|345480432|ref|XP_001601651.2|PREDICTED: DNA-directed RNA polymerase I subunit RPA49-like [Nasonia vitripennis]	XP_001601651	0	100	971.844	469	469
345480475	venom protease-like	369	gi|345480475|ref|XP_001602546.2|PREDICTED: proclotting enzyme [Nasonia vitripennis]	XP_001602546	0	100	762.296	369	369
345480485	28S ribosomal mitochondrial-like	420	gi|345480485|ref|XP_001602988.2|PREDICTED: 28S ribosomal protein S31, mitochondrial-like [Nasonia vitripennis]	XP_001602988	0	100	861.677	420	420
345480510	40S ribosomal S10	271	gi|156551405|ref|XP_001603732.1|PREDICTED: hypothetical protein LOC100120052 isoform 1 [Nasonia vitripennis] >gi|345480510|ref|XP_003424162.1| PREDICTED: hypothetical protein LOC100120052 isoform 2 [Nasonia vitripennis]	XP_001603732	0	100	543.502	271	271
345480528	PREDICTED: hypothetical protein LOC100679674	152	gi|345480528|ref|XP_003424166.1|PREDICTED: hypothetical protein LOC100679674 [Nasonia vitripennis]	XP_003424166	3.31988e-109	100	318.931	152	152
345480569	vitellin-degrading protease	258	gi|345480569|ref|XP_001604966.2|PREDICTED: trypsin-1 [Nasonia vitripennis]	XP_001604966	0	100	526.939	258	258
345480592	aminopeptidase N-like	936	gi|345480592|ref|XP_001602131.2|PREDICTED: aminopeptidase N-like [Nasonia vitripennis]	XP_001602131	0	100	1940.62	936	936
345480784	GTP cyclohydrolase I isoform A	232	gi|345480784|ref|XP_001605371.2|PREDICTED: GTP cyclohydrolase 1-like [Nasonia vitripennis]	XP_001605371	1.92163e-172	100	485.723	232	232
345480795	pleckstrin homology domain-containing family F member 2-like	265	gi|345480795|ref|XP_001605068.2|PREDICTED: pleckstrin homology domain-containing family F member 2-like [Nasonia vitripennis]	XP_001605068	0	100	556.214	265	265
345481204	xaa-Pro aminopeptidase 1-like	730	gi|345481204|ref|XP_003424313.1|PREDICTED: LOW QUALITY PROTEIN: xaa-Pro aminopeptidase 1-like [Nasonia vitripennis]	XP_003424313	0	100	1528.07	730	730
345481274	brain 44 -like	104	gi|156550169|ref|XP_001602318.1|PREDICTED: brain protein 44-like protein-like isoform 1 [Nasonia vitripennis] >gi|345481274|ref|XP_003424332.1| PREDICTED: brain protein 44-like protein-like isoform 2 [Nasonia vitripennis]	XP_001602318	8.70657e-72	100	219.935	104	104
345481322	probable helicase with zinc finger domain-like	927	gi|345481322|ref|XP_003424340.1|PREDICTED: probable helicase with zinc finger domain-like [Nasonia vitripennis]	XP_003424340	0	100	1928.68	927	927
345481326	probable DNA-directed RNA polymerases I and III subunit RPAC2-like	107	gi|345481326|ref|XP_001604778.2|PREDICTED: probable DNA-directed RNA polymerases I and III subunit RPAC2-like [Nasonia vitripennis]	XP_001604778	9.16539e-74	100	225.328	107	107
345481449	serine threonine- kinase haspin	1197	gi|345481447|ref|XP_003424371.1|PREDICTED: hypothetical protein LOC100679744 isoform 1 [Nasonia vitripennis] >gi|345481449|ref|XP_003424372.1| PREDICTED: hypothetical protein LOC100679744 isoform 2 [Nasonia vitripennis]	XP_003424371	0	100	2474.12	1197	1197
345481548	roadkill-like isoform 1	514	gi|345481548|ref|XP_003424394.1|PREDICTED: protein roadkill-like [Nasonia vitripennis]	XP_003424394	0	100	1058.9	514	514
345481621	transport Sec24C-like	1215	gi|345481621|ref|XP_003424415.1|PREDICTED: protein transport protein Sec24C-like isoform 2 [Nasonia vitripennis]	XP_003424415	0	100	2501.86	1215	1215
345481741	PREDICTED: hypothetical protein LOC100678142	248	gi|345481741|ref|XP_003424441.1|PREDICTED: hypothetical protein LOC100678142 [Nasonia vitripennis]	XP_003424441	0	100	514.227	248	248
345481840	probable allantoinase 1-like	463	gi|345481840|ref|XP_001605232.2|PREDICTED: allantoinase-like [Nasonia vitripennis]	XP_001605232	0	100	960.288	463	463
345481962	nucleoporin NUP188 homolog	1986	gi|345481962|ref|XP_001606499.2|PREDICTED: hypothetical protein LOC100122892 [Nasonia vitripennis]	XP_001606499	0	100	4092.73	1986	1986
345481994	leucine-rich repeat flightless-interacting 2-like	354	gi|345481990|ref|XP_001608049.2|PREDICTED: leucine-rich repeat flightless-interacting protein 2-like isoform 1 [Nasonia vitripennis]	XP_001608049	0	100	694.501	354	354
345481999	PREDICTED: hypothetical protein LOC100677986 isoform 1	159	gi|345481999|ref|XP_003424504.1|PREDICTED: hypothetical protein LOC100677986 isoform 1 [Nasonia vitripennis]	XP_003424504	9.39575e-107	100	313.153	159	159
345482045	PREDICTED: hypothetical protein LOC100678866	125	gi|345482045|ref|XP_003424516.1|PREDICTED: hypothetical protein LOC100678866 [Nasonia vitripennis]	XP_003424516	1.52835e-81	100	246.514	125	125
345482067	histidine acid phosphatase	400	gi|345482067|ref|XP_001602044.2|PREDICTED: prostatic acid phosphatase-like [Nasonia vitripennis]	XP_001602044	0	100	836.254	400	400
345482117	probable tyrosine--tRNA mitochondrial-like	482	gi|345482117|ref|XP_001607236.2|PREDICTED: probable tyrosyl-tRNA synthetase, mitochondrial-like [Nasonia vitripennis]	XP_001607236	0	100	1008.44	482	482
345482264	NHL repeat-containing 2	768	gi|345482264|ref|XP_001607897.2|PREDICTED: NHL repeat-containing protein 2-like [Nasonia vitripennis]	XP_001607897	0	100	1596.64	768	768
345482276	COMM domain-containing 5-like	203	gi|345482276|ref|XP_003424560.1|PREDICTED: COMM domain-containing protein 5-like [Nasonia vitripennis]	XP_003424560	4.51591e-146	100	416.387	203	203
345482313	aggrecan core -like	388	gi|345482313|ref|XP_003424571.1|PREDICTED: hypothetical protein LOC100124124 isoform 4 [Nasonia vitripennis]	XP_003424571	0	100	730.709	388	388
345482334	Pancreatic triacylglycerol lipase	342	gi|345482334|ref|XP_001608010.2|PREDICTED: pancreatic lipase-related protein 2-like [Nasonia vitripennis]	XP_001608010	0	100	711.449	342	342
345482355	zinc carboxypeptidase A 1-like	422	gi|345482355|ref|XP_001608062.2|PREDICTED: zinc carboxypeptidase A 1-like [Nasonia vitripennis]	XP_001608062	0	100	884.404	422	422
345482357	GPR107-like	577	gi|345482357|ref|XP_003424580.1|PREDICTED: protein GPR107-like [Nasonia vitripennis]	XP_003424580	0	100	1199.5	577	577
345482459	CDGSH iron-sulfur domain-containing mitochondrial-like	143	gi|345482459|ref|XP_003424601.1|PREDICTED: CDGSH iron-sulfur domain-containing protein 3, mitochondrial-like [Nasonia vitripennis]	XP_003424601	5.9281e-102	100	299.671	143	143
345482582	aminopeptidase N-like	982	gi|345482582|ref|XP_001608209.2|PREDICTED: aminopeptidase N-like [Nasonia vitripennis]	XP_001608209	0	100	2049.63	982	982
[truncated: 1,112 more rows]
[truncated: 1 more columns]

## Sheet: protein2go
SeqName	Hit_Desc	GO_Group	GO_ID	Term
156536866	Coatomer subunit epsilon	C	GO:0005622	intracellular
[truncated: 9,296 more rows]

## Sheet: BP
Level	GO_ID	Term	Type	Seqs_Num	Sequences
[truncated: 2,771 more rows]

## Sheet: MF
Level	GO_ID	Term	Type	Seqs_Num	Sequences
[truncated: 1,082 more rows]

[truncated: 1 more sheets: CC]
