# Supplementary material for: Proteomics of Nasonia vitripennis and the effects of native Wolbachia infection on N. vitripennis
Source: PeerJ. 2018 May 28;6:e4905. doi: 10.7717/peerj.4905 (PMC5978391; doi:10.7717/peerj.4905)
Supplement: Supplemental Information 6 [file peerj-06-4905-s006.xlsx]

## Sheet: query2map
Protein_ID

## Sheet: map2query
Map_ID

## Sheet: TopMapStat
Map_ID
