# Supplementary material for: Proteomics of Nasonia vitripennis and the effects of native Wolbachia infection on N. vitripennis
Source: PeerJ. 2018 May 28;6:e4905. doi: 10.7717/peerj.4905 (PMC5978391; doi:10.7717/peerj.4905)
Supplement: Supplemental Information 7 — W+/W-, the protein abundance ratio of Wolbachia-infected N. vitripennis compared to Wolbachia-free N. vitripennis. Identities were analysed by local BLASTp (E-value < 10-5). [file peerj-06-4905-s007.xlsx]

## Sheet: Sheet1
Accession	Description	MW [kDa]	calc. pI	Coverage	Proteins	Unique Peptides	W+/W-	Drosophila melanogaster ID	Identities
299782477	dynein light chain A [Nasonia vitripennis]	10.3671	7.37158	44.94	1	3	0.987222	FBpp0077590	0.99
156537767	PREDICTED: ras-related protein Rac1, partial [Nasonia vitripennis]	13.6444	8.83643	30	1	3	0.972981	FBpp0072614	0.91
268370120	NADH dehydrogenase [ubiquinone] iron-sulfur protein 7, mitochondrial [Nasonia vitripennis]	24.1904	9.37842	39.63	1	7	0.959776	FBpp0073949	0.72
645028785	PREDICTED: proteasome subunit alpha type-4 isoform X1 [Nasonia vitripennis]	28.6575	6.78564	49.03	2	9	1.03553	FBpp0071451	0.75
645021600	PREDICTED: glycylpeptide N-tetradecanoyltransferase [Nasonia vitripennis]	58.348	8.1626	10.41	1	5	1.02789	FBpp0076451	0.7
645012252	PREDICTED: heterogeneous nuclear ribonucleoprotein R-like [Nasonia vitripennis]	58.0006	6.13818	37.09	1	19	1.00903	FBpp0083365	0.84
345491767	PREDICTED: charged multivesicular body protein 4b-like [Nasonia vitripennis]	24.6835	4.80518	16.82	1	4	1.02177	FBpp0087704	0.7
645032723	PREDICTED: proteasome subunit alpha type-5 [Nasonia vitripennis]	29.8047	5.12256	34.57	1	7	0.991936	FBpp0086066	0.75
229608897	muscle LIM protein isoform 1 [Nasonia vitripennis]	53.3287	8.17725	56.07	2	21	1.07413	FBpp0288974	0.79
229606075	proteasome p44.5 subunit [Nasonia vitripennis]	47.3728	6.30322	38.06	1	14	1.03197	FBpp0086603	0.78
W+/W-, the protein abundance ratio of Wolbachia-infected N. vitripennis compared to Wolbachia-free N. vitripennis. Identities were analysed by local BLASTp (E-value < 10-5).
